# Supplementary material for: Temporal and spatial patterns of mitochondrial haplotype and species distributions in Siberian larches inferred from ancient environmental DNA and modeling
Source: Sci Rep. 2018 Nov 29;8:17436. doi: 10.1038/s41598-018-35550-w (PMC6265258; doi:10.1038/s41598-018-35550-w)
Supplement: Supplementary file 2 — Supplementary Tables [file 41598_2018_35550_MOESM2_ESM.xlsx]

## Sheet: Table_S2
Ages of sediment core 11-CH-06D
depth	min	max	median	wmean
0	-167	96.4	25.1	-8.3
1	-76	110.6	36.1	20.5
2	7.4	112.4	45.4	44
3	44.9	128.5	59.7	74.5
4	49.6	200.9	72.6	105.3
5	52.1	290.2	85.9	136.3
6	84.2	768.5	358.2	385.6
7	99.9	1313	556.2	634.9
8	112.7	1899.9	747	883.5
9	124.7	2505.5	937.4	1132.4
10	136.7	3105.6	1125.3	1381.9
11	289.1	3176.6	1396.5	1593.9
12	365.8	3237.5	1711.8	1804.9
13	434.9	3338.2	2013.1	2016.7
14	525.8	3518.9	2359.8	2231.8
15	597.2	3759.3	2643.4	2446.9
16	1250.1	3786.9	2874.2	2721.4
17	1894.2	3821.7	3101.9	2995.6
18	2518.1	3862.5	3335.3	3272
19	3079.7	3923.9	3570.9	3548.5
20	3377.5	4058.3	3854.4	3825.1
21	3530	4068.2	3901.3	3879.4
22	3671.8	4082.7	3949.2	3933.6
23	3793.2	4112.3	3995.3	3987.2
24	3889.6	4157	4044.3	4040.6
25	3958.5	4237.7	4094.5	4094.5
26	4001.1	4270.6	4136.9	4133
27	4028.6	4332	4171	4171.7
28	4042.4	4413.1	4201.3	4210.1
29	4052.9	4501.1	4234	4248.4
30	4061.6	4609.9	4265.1	4286.6
31	4105.4	4639.3	4318.5	4336.1
32	4134.3	4681.5	4374.4	4386.1
33	4152.1	4730.8	4426.9	4435.6
34	4168.4	4800.4	4478.7	4485.3
35	4180.8	4890.6	4530.5	4533.8
36	4238.9	4908.2	4585.9	4583.8
37	4280	4926.5	4648.4	4634
38	4305.3	4951.7	4719.3	4683.8
39	4325.1	4988.3	4788.5	4733.5
40	4341.9	5040.6	4842.7	4782.5
41	4486	5055.9	4892.6	4844.1
42	4586.6	5083.4	4940.5	4906
43	4654.2	5117.7	4985.5	4968.2
44	4705.4	5167.9	5040.1	5030
45	4739	5275.7	5100	5090.7
46	4772	5289.4	5119	5109.9
47	4800.1	5309.3	5139.6	5129
48	4819.4	5335.4	5159.2	5147.6
49	4839.6	5360.2	5177.5	5166.5
50	4860.6	5392.9	5193.5	5185.5
51	4899	5411.2	5213	5204.4
52	4917.5	5432.2	5232.5	5223.4
53	4943.3	5458.6	5251.7	5242.5
54	4964.2	5486.6	5271.4	5261.3
55	4985.6	5516.2	5290.4	5280.5
56	5015.8	5542.6	5314.2	5306.3
57	5044.8	5564.4	5340.4	5332.1
58	5070.5	5591.4	5367.3	5357.9
59	5093	5628.8	5390.6	5383.5
60	5111.3	5675.8	5411.4	5409.1
61	5169	5720.8	5462.5	5461.3
62	5213.2	5779.2	5509.5	5514.8
63	5248.9	5873.5	5556.7	5568.6
64	5282.9	5986	5602.7	5622.1
65	5309.6	6106.9	5649.6	5675.2
66	5378.9	6130	5706.8	5728.7
67	5432	6157.2	5768.5	5782.5
68	5471.3	6191.3	5829	5836.1
69	5498.3	6232.2	5890.5	5889.3
70	5522.6	6300.8	5947.2	5942.1
71	5619.3	6318.1	5994	5992.2
72	5701.7	6334.1	6044.2	6043.1
73	5758.9	6353.3	6099.8	6093.5
74	5800.8	6380.7	6158	6143.9
75	5835.3	6427.9	6212.8	6194.9
76	5976.5	6439.7	6263	6250
77	6096.4	6463.2	6315.8	6305.8
78	6158.1	6502.7	6369.7	6361.6
79	6202	6562.9	6424.9	6417.7
80	6235.9	6676.9	6470	6473.5
81	6282.5	6754.4	6524.5	6529
82	6318.6	6857.4	6571.1	6583.4
83	6343.4	6989	6615.2	6636.7
84	6361	7131.9	6656.2	6689.7
85	6378.1	7280.7	6696.7	6742.4
86	6435.1	7327.8	6755	6799.5
87	6465.4	7388	6819.7	6857
88	6492.7	7466.8	6880	6913.8
89	6511.2	7557	6937.5	6970.7
90	6532.9	7665.1	6992.3	7028.2
91	6581.2	7701.4	7046.5	7077.8
92	6621.6	7739.9	7101.6	7128.6
93	6650.9	7793.3	7157.6	7179.4
94	6678.2	7859.5	7213	7229.5
95	6704.9	7933.1	7263.4	7279.9
96	6756.2	7956.9	7306.1	7321.4
97	6798.4	7990.3	7348.7	7361.9
98	6836	8027	7391.4	7403.1
99	6865.7	8064.1	7434.2	7444.1
100	6891.8	8112.2	7475.6	7484.8
101	6939.1	8147.9	7517.3	7525.4
102	6979.8	8174.7	7562.7	7565.5
103	7015.8	8208.2	7603.8	7606.3
104	7046.4	8245.7	7648.6	7646.4
105	7068.5	8293.7	7690.5	7686.3
106	7119.1	8324.3	7732.6	7726.7
107	7156.6	8350.8	7770.8	7767.5
108	7199.3	8377.3	7811.7	7808.7
109	7231.5	8408.4	7850.1	7849.3
110	7259.8	8450.4	7891.3	7890.7
111	7323.3	8478.9	7934.4	7931
112	7374	8505.8	7979	7972.3
113	7414.8	8540.8	8021.3	8013.4
114	7448.1	8581.2	8064.4	8054.8
115	7474.3	8621.3	8104.4	8095.9
116	7536.8	8643.3	8147.6	8136.3
117	7594.6	8665.2	8190.1	8176.4
118	7642.4	8688.5	8232.5	8217.3
119	7676.8	8720.7	8277.1	8257.5
120	7708.8	8757.4	8319.2	8297.5
121	7778.3	8776.2	8357.9	8337.8
122	7839.1	8798	8396.6	8378.5
123	7884.3	8822.2	8436.9	8418.9
124	7925	8849.8	8478.2	8459.1
125	7961.7	8891	8518.9	8499.3
126	8040.7	8906.4	8557.7	8540.6
127	8116.1	8925.8	8597	8582.6
128	8177.8	8948.7	8639.3	8624.8
129	8235.6	8972	8683.8	8667.3
130	8278.2	9004.2	8726.7	8709.8
131	8379.2	9016	8758.1	8747
132	8475.1	9031.4	8791.6	8785
133	8557.3	9050.8	8825.1	8822.5
134	8616.5	9077.9	8862.5	8861.7
135	8657.5	9113.3	8900.9	8900.8
136	8711.1	9123.8	8925.7	8925.9
137	8766	9138.4	8952.8	8951.2
138	8805.2	9158.3	8979.5	8977.1
139	8828.7	9184.2	9006.9	9003.7
140	8842	9219.3	9030.7	9029.3
141	8864.3	9230.2	9046.9	9046.3
142	8879.7	9240.8	9065.2	9063.4
143	8894.4	9256.6	9084	9080.8
144	8908.6	9279.4	9102.8	9098.1
145	8919.8	9301.6	9120.1	9115.5
146	8946	9310.8	9138.5	9132.8
147	8966.8	9324.1	9158.4	9150.7
148	8985.8	9342.4	9177	9168.5
149	8999.4	9367.5	9194.7	9186.4
150	9010.9	9398.8	9209.8	9204.1
151	9031.8	9413	9227.6	9223.3
152	9049	9434.9	9244.7	9242.6
153	9063.3	9463.7	9261.5	9261.7
154	9075.8	9492	9279	9280.7
155	9084.3	9528.5	9294	9298.8
156	9108.8	9542.5	9312.9	9317.9
157	9126.5	9560.4	9331.9	9337.2
158	9140.4	9576.6	9349.4	9355.2
159	9151.3	9596.5	9367.6	9373.3
160	9162.3	9622.1	9384	9391.4
161	9186.5	9634.9	9402.2	9410.7

## Sheet: Table_S3
																															ExtractionBlank	ExtractionBlank	ExtractionBlank	NTC	NTC
MOTU / genus for statistics	Final name	scientific_name:arctborbryo_gh	scientific_name:embl117.good	best_identity:arctborbryo_gh	species_list:arctborbryo_gh	best_identity:gh_embl117,good	species_list:gh_embl117.good	count	id|sample	CH12_0.5	CH12_014.5	CH12_028.5	CH12_042.5	CH12_055.5	CH12_069.5	CH12_083.5	CH12_095.5	CH12_111.5	CH12_125.5	CH6_001	CH6_016	CH6_029	CH6_041	CH6_059	CH6_073	CH6_093	CH6_108	CH6_124	CH6_140	CH6_155.5	aLE009	aLE020	ELP031a	NTC_22_20	NTC3_30_16	sequence	best_match:arctborbryo_gh	best_match:gh_embl117.good
Adoxa	Adoxa moschatellina	Adoxa moschatellina	Adoxa moschatellina	1	['Adoxa moschatellina']	1	['Adoxa moschatellina']	10	HWI-D00393:89:C5PRAACXX:6:1107:4191:3553_CONS_SUB_SUB_CMP	0	0	0	0	0	0	0	10	0	0	0	0	0	0	0	0	0	0	0	0	0	0	0	0	0	0	atcctgtttttcgaaaacaaacaaaggtttagaaagcgaaaatcagaaag	GQ244538_1794	AF366927_1
Agrostidinae	Agrostidinae	Agrostidinae	Poeae	1	[]	1	[]	4529	HWI-D00393:89:C5PRAACXX:6:1101:21277:2828_CONS_SUB_SUB_CMP	0	0	241	219	0	0	877	268	129	0	0	2071	177	51	0	13	56	168	132	46	81	0	0	0	0	0	atccgtgttttgagaaaacaaaggggttctcgaatcgaactagaatacaaaggaaaag	2923_CMP_0635	AY177347_1
Alnus	Alnus alnobetula	Alnus alnobetula	Alnus	1	['Alnus alnobetula']	1	[]	406164	HWI-D00393:89:C5PRAACXX:6:1101:7579:1972_CONS_SUB_SUB	2087	93	4677	6813	6421	12037	88157	31447	10601	25955	7616	18358	35227	41117	17190	2563	37899	36757	17390	892	2842	0	0	25	0	0	atcctgttttccgaaaacaaataaaacaaattgaagggttcataaagcgagactaaaaag	2213_CMP_0528	AB063524_1
Alyssum	Alyssum obovatum	Alyssum obovatum	Alyssum obovatum	1	['Alyssum obovatum']	1	['Alyssum obovatum']	79	HWI-D00393:89:C5PRAACXX:6:1101:20434:89199_CONS_SUB_SUB	0	0	0	0	0	0	30	49	0	0	0	0	0	0	0	0	0	0	0	0	0	0	0	0	0	0	atcctggcttacgcgaacaaaccagagtttcaaaagcg	GQ244551_1782	GQ244551_1
Andromeda	Andromeda polifolia	Andromeda polifolia	Vaccinioideae	1	['Andromeda polifolia']	1	[]	32	HWI-D00393:89:C5PRAACXX:6:1101:19358:49317_CONS_SUB_SUB_CMP	0	0	0	0	0	0	0	0	0	0	0	0	0	0	32	0	0	0	0	0	0	0	0	0	0	0	atcctttttttttggcaaacaaacaaagattccgaaagaaaaaag	GQ244554_1780	DQ860515_1
Androsace	Androsace chamaejasme	Androsace chamaejasme	Androsace chamaejasme	1	['Androsace chamaejasme']	1	['Androsace chamaejasme']	84	HWI-D00393:89:C5PRAACXX:6:1101:17063:50542_CONS_SUB_SUB	0	0	0	0	0	0	0	0	0	0	0	0	0	0	0	0	0	0	19	0	65	0	0	0	0	0	atcctctttttagaaaacaaagattaaaggaaaataaaataaaaaaggggcg	GQ244556_1778	AY274947_1
Anthemideae	Anthemideae	Anthemideae	Asteroideae	1	[]	1	[]	5904	HWI-D00393:89:C5PRAACXX:6:1101:6765:2183_CONS_SUB_SUB	20	279	405	94	482	0	49	559	168	0	263	0	692	174	0	56	459	427	1040	249	488	0	0	0	0	0	atcacgttttccgaaaacaaacaaaggttcagaaagcgaaaagaaaaaaaa	GQ245580	AB219593_1
Apiaceae	Apiaceae	Apiaceae	Apiaceae	1	['Phlojodicarpus sibiricus', 'Phlojodicarpus villosus', 'Pachypleurum alpinum', 'Heracleum sphondylium', 'Cnidium dubium', 'Seseli libanotis']	1	[]	255	HWI-D00393:89:C5PRAACXX:6:1101:15760:6733_CONS_SUB_SUB	0	0	0	23	0	0	0	0	0	0	28	0	0	0	0	0	0	22	153	0	29	0	0	0	0	0	atcctattttacaaaaacaaacaaaggcccagaaggtgaaaaaag	2063_CMP_0494	AM109908_1
Arabidopsis	Arabidopsis sp.	Arabidopsis	Brassicaceae	1	['Arabidopsis arenosa', 'Arabidopsis arenicola', 'Arabidopsis thaliana', 'Arabidopsis lyrata']	1	[]	173	HWI-D00393:89:C5PRAACXX:6:1101:10106:16799_CONS_SUB_SUB	0	0	0	0	0	0	0	0	0	0	0	0	0	0	0	0	0	0	116	0	57	0	0	0	0	0	atcctggtttacgcgaacaaaccggagtttacaaagcgcgaaaaaagg	EC_2241b_CMP_0843	AP000423_1
Arctous	Arctous alpina	Arctous	Arctous	1	['Arctous alpina', 'Arctous rubra']	1	[]	360	HWI-D00393:89:C5PRAACXX:6:1101:14184:11386_CONS_SUB_SUB	27	125	106	102	0	0	0	0	0	0	0	0	0	0	0	0	0	0	0	0	0	0	0	0	0	0	atctttttttttcgaaaataaagaaagattcagaaagcgaaaaaaaag	GQ244596_1745	GQ244595_1
Armeria	Armeria scabra	Armeria scabra	Armeria	1	['Armeria scabra']	1	[]	192	HWI-D00393:89:C5PRAACXX:6:1101:12624:95943_CONS_SUB_SUB	0	0	159	0	0	0	0	0	0	0	0	0	0	0	0	0	0	0	22	0	11	0	0	0	0	0	ctcccgctttccacataaaaaag	GQ244601_1741	AJ391315_1
Arnica	Arnica angustifolia	Arnica	Heliantheae alliance	1	['Arnica angustifolia', 'Arnica chamissonis', 'Arnica lessingii', 'Arnica lonchophylla', 'Arnica griscomii']	1	[]	14	HWI-D00393:89:C5PRAACXX:6:1101:2770:4160_CONS_SUB_SUB	14	0	0	0	0	0	0	0	0	0	0	0	0	0	0	0	0	0	0	0	0	0	0	0	0	0	atcacgttttccgaaaacaaacaaaggttcagaaagcgaaaataaaaaaaag	EC_2106_CMP_0779	AY216018_1
Asteraceae	Asteraceae MOTU1	Asteraceae	Asteraceae	1	[]	1	[]	8241	HWI-D00393:89:C5PRAACXX:6:1101:18808:3120_CONS_SUB_SUB	364	969	1555	843	149	0	19	29	18	0	488	3390	26	227	80	25	0	26	33	0	0	0	0	0	0	0	atcacgttttccgaaaacaaacaaaggttcagaaagcgaaaataaaaaag	GQ245595	AB070918_1
Asteraceae	Asteraceae MOTU2	Asteraceae	Asterales	1	['Hieracium sp. LG-2009', 'Mulgedium pulchellum', 'Mulgedium sibiricum', 'Hieracium caespitosum', 'Saussurea alpina', 'Lactuca tatarica', 'Lactuca sibirica', 'Sonchus arvensis', 'Taraxacum croceum', 'Hieracium alpinum', 'Taraxacum lacerum', 'Hypochaeris maculata', 'Saussurea tilesii']	0.980392	['Atractylodes lancea', 'Trichocoryne connata', 'Delilia biflora', 'Cosmos bipinnatus', 'Ageratina adenophora', 'Tragopogon pratensis', 'Gerbera sp. Liu 2282', 'Dampiera wellsiana']	2734	HWI-D00393:89:C5PRAACXX:6:1101:4282:7127_CONS_SUB_SUB	0	0	0	39	514	0	35	55	114	0	71	188	0	0	0	11	94	467	644	142	360	0	0	0	0	0	atcacgttttccgaaaacaaacaaaggttcagaaagcgaaaatcaaaaag	GQ245063	AY216034_1
Asteroideae	Asteroideae	Asteroideae	Astereae	1	[]	1	[]	1923	HWI-D00393:89:C5PRAACXX:6:1101:3904:3267_CONS_SUB_SUB	0	27	0	23	0	0	15	0	170	0	0	1191	0	0	137	0	0	113	117	24	106	0	0	0	0	0	atcacgttttccgaaaacaagcaaaggttcagaaagcgaaaataaaaaag	2137_CMP_0504	AF452505_1
Astragalus	Astragalus MOTU1	Astragalus	Astragalus	1	['Astragalus umbellatus', 'Astragalus alpinus']	1	[]	7142	HWI-D00393:89:C5PRAACXX:6:1101:11758:3818_CONS_SUB_SUB	2568	531	3324	62	0	0	0	31	0	0	13	0	0	0	0	0	75	49	111	23	355	0	0	0	0	0	atcctgctttccgaaaacaaaaaaataaaagttcagaaagttaaaattaaacaaaaaag	GQ244628_1723	AB485929_1
Astragalus	Astragalus MOTU2	Astragalus	Astragalus	1	['Astragalus sealei', 'Astragalus tolmaczevii', 'Astragalus vallicola']	1	[]	21	HWI-D00393:89:C5PRAACXX:6:1102:2532:83283_CONS_SUB_SUB_CMP	21	0	0	0	0	0	0	0	0	0	0	0	0	0	0	0	0	0	0	0	0	0	0	0	0	0	atcctgctttccgaaaacaaaaaaataaaagttcagaaagttaaaatgaaacaaaaaag	2580_CMP_0594	AB485928_1
Aveninae	Aveninae	Magnoliophyta	Poaceae	1	['Koeleria asiatica', 'Trisetum subalpestre', 'Koeleria macrantha', 'Koeleria pyramidata', 'Trisetum spicatum', 'Sphenopholis intermedia', 'Trisetum melicoides', 'Thesium spicatum', 'Koeleria glauca']	1	[]	367	HWI-D00393:89:C5PRAACXX:6:1101:13200:26930_CONS_SUB_SUB_CMP	0	0	367	0	0	0	0	0	0	0	0	0	0	0	0	0	0	0	0	0	0	0	0	0	0	0	atccgtgttttgagaaaaccaggaggttctcgaactagaatacaaaggaaaag	GQ245059	DQ218188_1
Betula	Betula sp.	Betula	Betulaceae	1	[]	1	[]	346293	HWI-D00393:89:C5PRAACXX:6:1101:1641:1979_CONS_SUB_SUB_CMP	6717	2684	8864	9130	3218	2268	5416	873	460	0	1652	5472	27945	4609	18646	2288	7306	5395	171098	14095	48157	0	0	0	0	0	atcctgttttccgaaaacaaataaaacaaatttaagggttcataaagtgagaataaaaaag	2214_CMP_0529	AF327578_1
Bistorta	Bistorta sp.	Bistorta	Bistorta	1	['Bistorta elliptica', 'Bistorta plumosa']	1	[]	423	HWI-D00393:89:C5PRAACXX:6:1101:3976:16462_CONS_SUB_SUB	37	66	143	161	0	0	0	16	0	0	0	0	0	0	0	0	0	0	0	0	0	0	0	0	0	0	ctcctgctttacaaaaaggaagaataaaaaag	3034_CMP_0655	EU024790_1
Bistorta	Bistorta vivipara	Bistorta vivipara	Polygonoideae	1	['Bistorta vivipara']	1	[]	23397	HWI-D00393:89:C5PRAACXX:6:1101:2894:2281_CONS_SUB_SUB	934	1684	12605	1682	1368	775	67	182	0	0	89	3660	75	0	29	0	76	18	121	0	32	0	0	0	0	0	ctcctgctttccaaaaaggaagaataaaaaag	GQ244644_1709	DQ860530_1
Cardamine	Cardamine pratensis aggr.	Cardamine	Cardamineae	1	['Cardamine microphylla', 'Cardamine umbellata', 'Cardamine bellidifolia', 'Cardamine purpurea', 'Cardamine blaisdellii', 'Cardamine pensylvanica']	1	[]	144	HWI-D00393:89:C5PRAACXX:6:1101:21126:5293_CONS_SUB_SUB_CMP	0	42	0	102	0	0	0	0	0	0	0	0	0	0	0	0	0	0	0	0	0	0	0	0	0	0	atccttgtttacgcgaacaaaccggagtttagaaagcgagaaaaaagg	EC_2258_CMP_0855	AB219610_1
Cardamine	Cardamine sp.	Cardamine pratensis	Cardamine	1	['Cardamine pratensis']	1	[]	34	HWI-D00393:89:C5PRAACXX:6:1106:8555:22160_CONS_SUB_SUB	0	34	0	0	0	0	0	0	0	0	0	0	0	0	0	0	0	0	0	0	0	0	0	0	0	0	atccttgtttacgcgaacaaacctgagtttagaaagcgagaaaaaggg	GQ244687_1675	AF079326_1
Carex	Carex aquatilis	Carex aquatilis	Carex aquatilis	1	['Carex aquatilis']	1	['Carex aquatilis']	2196	HWI-D00393:89:C5PRAACXX:6:1101:12115:2020_CONS_SUB_SUB_CMP	0	12	64	251	0	24	0	166	0	0	134	1157	240	148	0	0	0	0	0	0	0	0	0	0	0	0	atcttctttttgagaaaaagaaatatataaaatatttcttatttcagataagaaataatattttttcttaatctaatattaaa	GQ244693_1670	DQ860535_1
Carex	Carex arctogena	Carex arctogena	Carex	1	['Carex arctogena']	1	[]	64	HWI-D00393:89:C5PRAACXX:6:1104:18518:20250_CONS_SUB_SUB_CMP	0	0	64	0	0	0	0	0	0	0	0	0	0	0	0	0	0	0	0	0	0	0	0	0	0	0	atcttctttttgagaaaaagaaatatataaaatatttcttatttccgataagaaatattttatttcttatccaatattaaa	GQ244695_1669	AF284942_1
Carex	Carex lachenalii	Carex lachenalii	Carex lachenalii	1	['Carex lachenalii']	1	['Carex lachenalii']	125	HWI-D00393:89:C5PRAACXX:6:1101:17446:54303_CONS_SUB_SUB_CMP	0	0	0	125	0	0	0	0	0	0	0	0	0	0	0	0	0	0	0	0	0	0	0	0	0	0	atcttcttttttagaaaaagaaatatagaaaatatttcttatttcagataagaaagaataatattttttatctaatattaaa	GQ244713_1653	GQ244713_1
Carex	Carex sp. MOTU1	Carex	Carex	1	[]	1	[]	39523	HWI-D00393:89:C5PRAACXX:6:1101:4340:2226_CONS_SUB_SUB	49	156	472	1232	81	79	40	197	0	0	2046	29513	1333	425	408	30	71	73	225	1438	1634	0	0	21	0	0	atcttctttttgagaaaaagaaatatataaaatatttcttatttcagataagaaataatattttttcttatctaatattaaa	2369_CMP_0565	AB079405_1
Carex	Carex sp. MOTU2	Carex	Carex	1	['Carex rotundata', 'Carex rostrata', 'Carex rhynchophysa']	1	[]	2147	HWI-D00393:89:C5PRAACXX:6:1101:7190:13690_CONS_SUB_SUB_CMP	0	0	0	0	0	0	0	10	0	21	49	1901	67	23	76	0	0	0	0	0	0	0	0	0	0	0	atcttctttttgagaaaaagaaatatatatataaaatatttcttatttcagataagaaataatattttttcttatctaatattaaa	2449b_CMP_0580	GQ244742_1
Carex	Carex sp. MOTU3	Carex	Cariceae	1	['Carex obtusata', 'Carex pauciflora', 'Carex nardina', 'Carex rupestris']	1	[]	181	HWI-D00393:89:C5PRAACXX:6:1101:1782:71415_CONS_SUB_SUB_CMP	0	0	0	19	0	0	0	25	0	0	0	0	0	0	0	0	0	16	0	14	107	0	0	0	0	0	atcttctttttgagaaaaagaaatatataaaatatttcttatttcagataagaaatattttatttcttatctaatattaaa	EC_2439_CMP_0948	AF164926_1
Carex	Carex sp. MOTU4	Carex	Carex	1	['Carex mackenziei', 'Carex tenuiflora', 'Carex marina', 'Carex ursina', 'Carex lapponica', 'Carex loliacea', 'Carex glareosa', 'Carex canescens']	1	[]	70	HWI-D00393:89:C5PRAACXX:6:1105:4055:9777_CONS_SUB_SUB	0	0	0	0	0	0	0	0	0	0	0	0	53	0	17	0	0	0	0	0	0	0	0	0	0	0	atcttctttttgagaaaaagaaatatagaaaatatttcttatttcagataagaaagaataatattttttatctaatattaaa	EC_2422b_CMP_0942	AF284888_1
Carex	Carex sp. MOTU5	Carex	Carex	1	['Carex gynocrates', 'Carex brunnescens', 'Carex parallela', 'Carex elongata', 'Carex dioica']	1	[]	18	HWI-D00393:89:C5PRAACXX:6:1102:4352:31457_CONS_SUB_SUB	0	0	0	18	0	0	0	0	0	0	0	0	0	0	0	0	0	0	0	0	0	0	0	0	0	0	atcttctttttgagaaaaagaaatatagaaaatatttcttatttcagataagaaagaataatatttcttatctaatattaaa	EC_2395_CMP_0922	AF164941_1
Carex	Carex vaginata	Carex vaginata	Carex vaginata	1	['Carex vaginata']	1	['Carex vaginata']	115	HWI-D00393:89:C5PRAACXX:6:1102:5360:19682_CONS_SUB_SUB_CMP	0	0	18	48	0	0	0	22	0	0	27	0	0	0	0	0	0	0	0	0	0	0	0	0	0	0	atcttctttttgataaaaagaaatatatcaaatatttcttatttaagataagaaataatattttttcttatctaatattaaa	GQ244757_1619	AF284914_1
Cassiope	Cassiope tetragona	Cassiope tetragona	Cassiope	1	['Cassiope tetragona']	1	[]	8511	HWI-D00393:89:C5PRAACXX:6:1101:11913:2288_CONS_SUB_SUB_CMP	2474	2639	2105	1103	190	0	0	0	0	0	0	0	0	0	0	0	0	0	0	0	0	0	0	0	0	0	atctttttttttttttttcgctttcaaaatctttgtttgtttgcgaaaaaaaag	GQ244760_1617	AF394265_1
Castilleja	Castilleja sp.	Castilleja	Lamiales	1	['Castilleja hyperborea', 'Castilleja elegans', 'Castilleja raupii']	0.977778	['Micrargeria filiformis', 'Castilleja angustifolia']	79	HWI-D00393:89:C5PRAACXX:6:1102:10118:62602_CONS_SUB_SUB	0	0	0	0	0	0	0	0	0	0	0	0	0	0	0	0	0	0	79	0	0	0	0	0	0	0	atcctgttttctcaaaacaaaggttcagaaaacgaaaaaaaaag	2823_CMP_0618	EF103848_1
Cerastium	Cerastium sp.	Cerastium	Caryophyllaceae	1	['Cerastium arcticum', 'Cerastium alpinum', 'Cerastium arvense', 'Cerastium regelii', 'Cerastium gorodkovianum', 'Cerastium beeringianum']	1	[]	133	HWI-D00393:89:C5PRAACXX:6:1101:15928:55809_CONS_SUB_SUB	0	0	104	0	0	0	0	0	0	0	0	0	0	0	0	0	29	0	0	0	0	0	0	0	0	0	ctccttaattgtctcctaaaaaaaacggattcaaaaagaaagaataaaaaag	GQ244782_1601	AY521307_1
Chamaedaphne	Chamaedaphne calyculata	Chamaedaphne calyculata	Vaccinioideae	1	['Chamaedaphne calyculata']	1	[]	253	HWI-D00393:89:C5PRAACXX:6:1101:9266:49115_CONS_SUB_SUB	0	0	0	0	0	0	51	0	0	0	0	0	0	133	69	0	0	0	0	0	0	0	0	0	0	0	atccttttttttggcaaacaaacaaagattccgaaagaaaaaag	GQ244784_1599	GQ244784_1
Chamerion	Chamerion angustifolium	Chamerion angustifolium	Chamerion angustifolium	1	['Chamerion angustifolium']	1	['Chamerion angustifolium']	9151	HWI-D00393:89:C5PRAACXX:6:1101:9454:2522_CONS_SUB_SUB_CMP	0	0	0	0	0	0	0	31	61	0	0	576	164	4926	298	0	15	63	219	129	2669	0	0	0	0	0	atcctattttacgaaaaccaacaccggggggttagaaagcgataaaaaaaaaag	GQ244786_1598	AY264505_1
Chrysosplenium	Chrysosplenium sp.	Chrysosplenium	Chrysosplenium	1	['Chrysosplenium tetrandrum', 'Chrysosplenium wrightii', 'Chrysosplenium alternifolium']	1	[]	157	HWI-D00393:89:C5PRAACXX:6:1101:16628:75160_CONS_SUB_SUB_CMP	0	83	0	74	0	0	0	0	0	0	0	0	0	0	0	0	0	0	0	0	0	0	0	0	0	0	atcctgttttacgaaaacaaaacacaaaggttcagaaaaagagaataaaaaaaagg	3315_CMP_1410	AF374790_1
Draba	Draba MOTU1	Draba	Arabideae	1	[]	1	[]	801	HWI-D00393:89:C5PRAACXX:6:1101:14460:8112_CONS_SUB_SUB	0	0	39	0	0	0	0	0	0	0	68	0	35	0	0	0	63	30	288	170	108	0	0	0	0	0	atcctggtttacgcgaacaaaccaaagtgtagaaagcgagaaagaagg	EC_2267_CMP_0861	AF120731_1
Draba	Draba MOTU1	Draba	Draba	0.979167	[]	1	[]	29	HWI-D00393:89:C5PRAACXX:6:1106:18170:49289_CONS_SUB_SUB	0	0	0	0	0	0	0	0	0	0	0	0	0	0	0	0	0	0	0	29	0	0	0	0	0	0	atcctggtttacgcgaacaaaccaaaatgtagaaagcgagaaagaagg	EC_2267_CMP_0861	DQ467208_1
Draba	Draba MOTU2	Draba	Draba	1	['Draba pilosa', 'Draba glacialis', 'Draba cinerea', 'Draba oblongata', 'Draba arctica']	1	[]	547	HWI-D00393:89:C5PRAACXX:6:1101:12067:17545_CONS_SUB_SUB_CMP	0	0	413	36	0	0	0	0	0	0	0	0	0	0	0	0	0	0	0	22	76	0	0	0	0	0	atcctggtttacgcgaacaaaccaaccaaagtgtagaaagcgagaaagaagg	GQ244878_1527	AF146939_1
Dryas	Dryas sp.	Dryas	Dryadoideae	1	['Dryas ajanensis', 'Dryas grandis', 'Dryas punctata', 'Dryas drummondii', 'Dryas integrifolia', 'Dryas octopetala', 'Dryas incisa']	1	[]	277532	HWI-D00393:89:C5PRAACXX:6:1101:10996:1975_CONS_SUB_SUB_CMP	69178	44474	91032	21053	6709	847	4665	2916	1780	4951	983	0	1231	167	0	54	943	1248	6401	6168	12732	0	0	0	0	0	atcctgttttatgaaaacaaacaagggtttcagaaagcgcgaataaaaagg	3178_CMP_0675	AF348537_1
Empetrum	Empetrum nigrum	Empetrum	Empetrum	1	['Empetrum sibiricum', 'Empetrum nigrum', 'Empetrum subholarcticum']	1	[]	2198	HWI-D00393:89:C5PRAACXX:6:1101:4396:5373_CONS_SUB_SUB_CMP	174	187	500	517	0	704	0	64	0	0	0	52	0	0	0	0	0	0	0	0	0	0	0	0	0	0	atcctttatttggcaaacaaacaaagattccgaaagctaaaaaaag	EC_2539_CMP_0990	AY496911_1
Epilobium	Epilobium arcticum	Epilobium arcticum	Epilobium	1	['Epilobium arcticum']	1	[]	42	HWI-D00393:89:C5PRAACXX:6:1101:2951:63237_CONS_SUB_SUB	0	0	0	0	0	0	42	0	0	0	0	0	0	0	0	0	0	0	0	0	0	0	0	0	0	0	atcctattttacgaaaaccagcaacgggggtttagaaagcgatcaaaaaaaag	GQ244913_1503	AY264510_1
Epilobium	Epilobium sp.	Epilobium	Onagraceae	1	['Epilobium collinum', 'Epilobium montanum', 'Epilobium ciliatum', 'Epilobium davuricum', 'Epilobium hornemannii', 'Epilobium lactiflorum', 'Epilobium palustre', 'Epilobium leptophyllum']	1	[]	1332	HWI-D00393:89:C5PRAACXX:6:1101:1603:6065_CONS_SUB_SUB	0	0	310	21	0	0	58	0	0	0	0	749	13	54	127	0	0	0	0	0	0	0	0	0	0	0	atcctattttacgaaaaccagcaccgggggtttagaaagcgatcaaaaaaaag	2774_CMP_0612	AY264507_1
Eriophorum	Eriophorum MOTU1	Eriophorum	Eriophorum	1	['Eriophorum russeolum', 'Eriophorum scheuchzeri']	1	[]	3441	HWI-D00393:89:C5PRAACXX:6:1101:9790:5602_CONS_SUB_SUB_CMP	0	13	47	49	0	0	0	0	0	0	32	3270	30	0	0	0	0	0	0	0	0	0	0	0	0	0	atctttcattttgaaaaaatgagagatataaaatatctcttatttattataagaaataaaatatttcttatctaatattaaa	GQ244950_1476	DQ860558_1
Eriophorum	Eriophorum MOTU2	Eriophorum	Eriophorum	1	['Eriophorum callitrix', 'Eriophorum latifolium', 'Eriophorum angustifolium', 'Eriophorum brachyantherum', 'Eriophorum vaginatum']	1	[]	589	HWI-D00393:89:C5PRAACXX:6:1101:21014:3462_CONS_SUB_SUB_CMP	0	0	36	16	0	0	0	0	0	0	29	508	0	0	0	0	0	0	0	0	0	0	0	0	0	0	atctttcattttgagaaaatgagagatataaaatatctcttatttattataagaaataaaatatttcttatctaatattaaa	2485b_CMP_0585	AF164954_1
Eritrichium	Eritrichium sp.	Eritrichium	Boraginaceae	1	['Eritrichium aretioides', 'Eritrichium splendens', 'Eritrichium villosum', 'Eritrichium sericeum']	1	[]	1261	HWI-D00393:89:C5PRAACXX:6:1101:6281:12957_CONS_SUB_SUB	0	0	75	112	0	0	61	238	29	0	27	0	123	0	0	10	58	74	215	16	223	0	0	0	0	0	atccggttttccgaaaacaaaagttgaaaaagaaaaag	GQ244957_1471	GQ244952_1
Eutrema	Eutrema edwardsii	Eutrema edwardsii	Eutrema	1	['Eutrema edwardsii']	1	[]	328	HWI-D00393:89:C5PRAACXX:6:1102:14374:7242_CONS_SUB_SUB	0	0	0	328	0	0	0	0	0	0	0	0	0	0	0	0	0	0	0	0	0	0	0	0	0	0	atcctagtttacgcgaacaaaccagagtttagaaagcgagaaaaaagg	GQ244967_1464	DQ649086_1
Festuca	Festuca sp.	Festuca	Poeae	1	['Festuca lenensis', 'Festuca baffinensis', 'Festuca brevissima', 'Festuca altissima', 'Festuca gigantea', 'Festuca saximontana', 'Festuca edlundiae', 'Festuca rubra', 'Festuca hyperborea', 'Festuca brachyphylla', 'Festuca ovina', 'Festuca kolymensis']	1	[]	695	HWI-D00393:89:C5PRAACXX:6:1101:1529:2242_CONS_SUB_SUB	0	0	38	0	0	0	384	0	26	0	0	0	0	0	0	0	41	41	78	20	67	0	0	0	0	0	atccgtgttttgagaaaacaaggaggttctcgaactagaatacaaaggaaaag	EC_2950_CMP_1146	AM041251_1
Fragariinae	Fragariinae	Fragariinae	Potentilleae	1	['Comarum palustre', 'Dasiphora fruticosa']	1	[]	120	HWI-D00393:89:C5PRAACXX:6:1102:18008:37548_CONS_SUB_SUB_CMP	0	0	28	0	0	0	0	22	0	0	0	0	0	0	0	0	0	70	0	0	0	0	0	0	0	0	atcctgttttatgaaaacaaacaaaggtttcagaaagcgagaataaataaag	EC_3176_CMP_1249	AF163522_1
Galium	Galium sp. MOTU1	Galium	Galium	1	['Galium verum', 'Galium uliginosum', 'Galium ruthenicum']	1	[]	59	HWI-D00393:89:C5PRAACXX:6:1103:6748:7076_CONS_SUB_SUB_CMP	0	0	0	0	0	0	59	0	0	0	0	0	0	0	0	0	0	0	0	0	0	0	0	0	0	0	atcctattttccgaaaacaaagtgaaaagggg	EC_3244_CMP_1274	GQ244990_1
Galium	Galium sp. MOTU2	Galium	Rubioideae	1	['Galium palustre', 'Galium trifidum', 'Galium labradoricum']	1	[]	54	HWI-D00393:89:C5PRAACXX:6:1101:9800:13617_CONS_SUB_SUB	0	0	0	0	0	0	36	0	0	0	18	0	0	0	0	0	0	0	0	0	0	0	0	0	0	0	atcctattttccgaaaacaaaggtttagaaagtgaaaaaggg	3240b_CMP_0685	AF102475_1
Geum	Geum sp.	Geum	Colurieae	1	['Geum rivale', 'Geum macrophyllum', 'Geum glaciale', 'Geum aleppicum', 'Geum rossii', 'Geum urbanum']	1	[]	397	HWI-D00393:89:C5PRAACXX:6:1101:3146:15100_CONS_SUB_SUB	0	150	102	0	0	0	32	0	94	0	0	19	0	0	0	0	0	0	0	0	0	0	0	0	0	0	atcccgttttatgaaaagaaacaagggtttcagaacgcgagaataaataaag	EC_3192_CMP_1250	AB219628_1
Hedysarum	Hedysarum hedysaroides	Hedysarum hedysaroides	Hedysarum hedysaroides	1	['Hedysarum hedysaroides']	1	['Hedysarum hedysaroides']	676	HWI-D00393:89:C5PRAACXX:6:1101:12367:12898_CONS_SUB_SUB	0	0	0	16	572	0	22	66	0	0	0	0	0	0	0	0	0	0	0	0	0	0	0	0	0	0	atcctgctttccgaaaacaaacaaataaaagttcagcaaagtaaaaataaaaaaaag	GQ245019_1422	AB558517_1
Hedysarum	Hedysarum sp.	Hedysarum boreale	Hedysarum boreale	1	['Hedysarum boreale']	1	['Hedysarum boreale']	123	HWI-D00393:89:C5PRAACXX:6:1101:18700:19074_CONS_SUB_SUB_CMP	0	0	66	0	0	0	0	57	0	0	0	0	0	0	0	0	0	0	0	0	0	0	0	0	0	0	atcctgctttccaaaaacaaacaaataaaagttcagaaagtaaaaataaaaaaag	GQ245018_1423	GQ245018_1
Juniperus	Juniperus communis	Juniperus	Cupressaceae	1	['Juniperus horizontalis', 'Juniperus communis']	1	[]	21	HWI-D00393:89:C5PRAACXX:6:1101:12209:22102_CONS_SUB_SUB	0	0	0	0	0	0	0	0	0	0	0	0	0	0	0	0	21	0	0	0	0	0	0	0	0	0	atccgatttctagagacaatagtttcctttccgagaacgg	GQ245049	AB030064_1
Kobresia	Kobresia sp.	Kobresia	Cariceae	1	['Kobresia myosuroides', 'Kobresia sibirica']	1	[]	2877	HWI-D00393:89:C5PRAACXX:6:1101:1264:7464_CONS_SUB_SUB	0	0	0	0	0	0	0	0	0	0	44	0	18	0	0	0	0	73	75	179	2488	0	0	0	0	0	atcttctttttgagaaaaagaaatatataaaatatttcttatttcatataagaaatattttatttcttatctaatattaaa	GQ245055	AF284882_1
Lagotis	Lagotis glauca	Lagotis glauca	Lagotis	1	['Lagotis glauca']	1	[]	664	HWI-D00393:89:C5PRAACXX:6:1101:10979:16614_CONS_SUB_SUB_CMP	25	77	308	28	0	0	27	13	20	0	40	0	0	0	126	0	0	0	0	0	0	0	0	0	0	0	atcccgtcttctaaaaacaaaggttcagaaagcgaaagg	GQ245064	AF486415_1
Lappula	Lappula deflexa	Lappula deflexa	Boraginaceae	1	['Lappula deflexa']	1	[]	63	HWI-D00393:89:C5PRAACXX:6:1103:20257:4833_CONS_SUB_SUB_CMP	0	0	0	0	0	0	0	0	0	0	0	0	0	0	0	0	0	51	0	12	0	0	0	0	0	0	atccggttttccgaaaacaaacaaaagttgaaaaagaaaaaag	EC_2232_CMP_0839	AB758325_1
Larix	Larix MOTU1	Larix	Pinaceae	1	['Larix cajanderi', 'Larix dahurica', 'Larix laricina', 'Larix sibirica']	1	[]	74216	HWI-D00393:89:C5PRAACXX:6:1101:1985:2215_CONS_SUB_SUB	109	54	830	1126	12256	5930	6629	3100	3733	23411	1509	2537	8582	1482	501	1610	223	185	356	0	53	0	0	0	0	0	atccggttcatggagacaatggtttcttctcctaggataggaaggg	GQ245067	AB045064_1
Larix	Larix MOTU2	Larix sibirica	Larix sibirica	1	['Larix sibirica']	1	['Larix sibirica']	29	HWI-D00393:89:C5PRAACXX:6:1101:12191:12253_CONS_SUB_SUB	0	0	0	19	0	0	0	0	0	0	10	0	0	0	0	0	0	0	0	0	0	0	0	0	0	0	atccggttcatggagacaatggtgtcttctcctaggataggaaggg	EC_2859_CMP_1101	AF440488_1
Linnaea	Linnaea borealis	Linnaea borealis	Caprifoliaceae	1	['Linnaea borealis']	1	[]	722	HWI-D00393:89:C5PRAACXX:6:1101:8120:39777_CONS_SUB_SUB_CMP	0	0	0	0	0	0	0	0	0	0	126	0	84	338	88	29	0	31	0	0	26	0	0	0	0	0	atccagttttacgaaaacaaacaagggttcagaaagctaaaatcaaaaag	GQ245080	AF366912_1
Luzula	Luzula sp.	Luzula	Luzula	1	['Luzula confusa', 'Luzula wahlenbergii', 'Luzula nivalis', 'Luzula arcuata']	1	[]	1444	HWI-D00393:89:C5PRAACXX:6:1101:9012:5609_CONS_SUB_SUB	58	176	1040	170	0	0	0	0	0	0	0	0	0	0	0	0	0	0	0	0	0	0	0	0	0	0	atcttaatctggagaaaatgtgtttctctataaaaactagaatcaaaaag	GQ245102	AB219640_1
Lycopodiaceae	Lycopodiaceae	Lycopodiaceae	Lycopodiaceae	1	['Lycopodium annotinum', 'Diphasiastrum sitchense', 'Lycopodium clavatum', 'Lycopodium dendroideum', 'Diphasiastrum complanatum', 'Diphasiastrum alpinum']	1	[]	42	HWI-D00393:89:C5PRAACXX:6:1103:12021:51016_CONS_SUB_SUB	0	0	0	0	0	0	0	0	0	0	0	0	42	0	0	0	0	0	0	0	0	0	0	0	0	0	atcctgtttagcaaatggcgg	GQ245106	AJ133265_1
Micranthes	Micranthes nelsoniana	Micranthes nelsoniana	Micranthes nelsoniana	1	['Micranthes nelsoniana']	1	['Micranthes nelsoniana']	516	HWI-D00393:89:C5PRAACXX:6:1101:6489:25771_CONS_SUB_SUB_CMP	15	42	358	101	0	0	0	0	0	0	0	0	0	0	0	0	0	0	0	0	0	0	0	0	0	0	atcctgttttacgaaaaaaaaaaaaag	GQ245499_1826	GQ245499_1
Minuartia	Minuartia sp.	Minuartia	Minuartia	1	['Minuartia verna', 'Minuartia rubella']	1	[]	64	HWI-D00393:89:C5PRAACXX:6:1104:5660:12238_CONS_SUB_SUB	0	0	0	0	0	0	0	0	0	0	0	0	0	0	0	0	0	0	52	12	0	0	0	0	0	0	ctcctcttttttgtccccctttttcaaaaaaaaaaggattcagaaagcaagactaaaaaag	GQ245133	GQ245130_1
Moehringia	Moehringia lateriflora	Moehringia lateriflora	Moehringia lateriflora	1	['Moehringia lateriflora']	1	['Moehringia lateriflora']	10	HWI-D00393:89:C5PRAACXX:6:1109:3673:98350_CONS_SUB_SUB	0	0	0	0	0	0	0	0	0	0	0	0	0	0	0	0	0	0	0	0	10	0	0	0	0	0	ctccttttgtctcctttttcaaaagaaaaaaag	GQ245135	FJ405000_1
Myosotis	Myosotis alpestris	Myosotis alpestris	Myosotis	1	['Myosotis alpestris']	1	[]	476	HWI-D00393:89:C5PRAACXX:6:1101:6051:23513_CONS_SUB_SUB	114	312	0	0	0	0	39	0	0	0	0	0	0	0	0	0	0	11	0	0	0	0	0	0	0	0	atccggttttccgaaaacaaaagttgaaaaagaaaaaaggaaggag	GQ245141	AB758342_1
Myosotis	Myosotis sp. MOTU1	Myosotis	Myosotis	1	['Myosotis scorpioides', 'Myosotis laxa']	1	[]	1805	HWI-D00393:89:C5PRAACXX:6:1101:15524:5911_CONS_SUB_SUB	0	0	0	0	0	0	0	0	0	0	0	1664	61	80	0	0	0	0	0	0	0	0	0	0	0	0	atccggttttccgaaaacaaacaaaagttgaaaaagaaaaaaggaag	2239_CMP_0536	GQ285258_1
Oxygraphis	Oxygraphis glacialis	Oxygraphis glacialis	Oxygraphis glacialis	1	['Oxygraphis glacialis']	1	['Oxygraphis glacialis']	28	HWI-D00393:89:C5PRAACXX:6:1103:4496:56717_CONS_SUB_SUB_CMP	0	0	0	0	0	0	28	0	0	0	0	0	0	0	0	0	0	0	0	0	0	0	0	0	0	0	atcctgctttcagaaaacaataacaataaagggggggttcagaaagcaagaatagg	GQ245159	GQ245158_1
Oxyria	Oxyria digyna	Oxyria digyna	Oxyria digyna	1	['Oxyria digyna']	1	['Oxyria digyna']	575	HWI-D00393:89:C5PRAACXX:6:1101:18356:11119_CONS_SUB_SUB	31	36	198	0	0	0	13	63	61	0	18	0	18	0	0	0	18	0	61	15	43	0	0	0	0	0	ctccttcgtccaaaaggaagaataaaaaag	GQ245160	AY566466_1
Oxytropis	Oxytropis	Galegeae	Oxytropis	0.983333	[]	1	[]	32	HWI-D00393:89:C5PRAACXX:6:1105:18401:64956_CONS_SUB_SUB_CMP	0	0	0	0	0	0	0	0	0	0	0	0	0	0	0	0	0	0	32	0	0	0	0	0	0	0	atcctgctttccaaaaacaaaaaaataaaagttcagaaagttaaaatgaaacaaataaag	GQ245172	JX893508_1
Oxytropis	Oxytropis deflexa	Oxytropis deflexa	Oxytropis	1	['Oxytropis deflexa']	1	[]	55	HWI-D00393:89:C5PRAACXX:6:1103:11825:27040_CONS_SUB_SUB	0	0	0	0	0	0	0	0	0	0	0	0	0	0	0	0	0	0	0	0	55	0	0	0	0	0	atcctgctttccgaaaacaaaaaaataaaagttcagaaagttaaaattaaacaaataaag	GQ245167	AB287416_1
Oxytropis	Oxytropis sp.	Oxytropis	Oxytropis	1	['Oxytropis campestris', 'Oxytropis jordalii', 'Oxytropis leucantha', 'Oxytropis mertensiana', 'Oxytropis middendorffii', 'Oxytropis sordida', 'Oxytropis varians', 'Oxytropis arctica', 'Oxytropis gorodkovii', 'Oxytropis bryophila', 'Oxytropis scheludjakoviae', 'Oxytropis borealis', 'Oxytropis maydelliana']	1	[]	572	HWI-D00393:89:C5PRAACXX:6:1101:7978:3480_CONS_SUB_SUB_CMP	82	0	0	0	0	0	13	64	55	62	0	0	0	77	0	0	50	0	0	57	112	0	0	0	0	0	atcctgctttccgaaaacaaaaaaataaaagttcagaaagttaaaatgaaacaaataaag	GQ245172	AF126991_1
Pachypleurum	Pachypleurum alpinum	Pachypleurum alpinum	Pachypleurum alpinum	1	['Pachypleurum alpinum']	1	['Pachypleurum alpinum']	536	HWI-D00393:89:C5PRAACXX:6:1101:20512:3969_CONS_SUB_SUB_CMP	0	0	0	0	0	0	0	0	0	0	0	0	10	0	0	0	25	28	244	73	156	0	0	0	0	0	atcctattttacaaaaacaaacaaaggcccagaaggtgaaacaaag	GQ245178_2071	GQ245178_1
Papaver	Papaver paucistaminum	Papaver paucistaminum	Papaver paucistaminum	1	['Papaver paucistaminum']	1	['Papaver paucistaminum']	70	HWI-D00393:89:C5PRAACXX:6:1102:12810:13312_CONS_SUB_SUB_CMP	27	0	0	0	0	0	0	0	0	0	33	0	0	0	0	0	0	10	0	0	0	0	0	0	0	0	atcctgttttcagaaaacaaattaagggatttctgaaagtgagaataaaaaaag	GQ245200_2051	GQ245200_1
Papaver	Papaver sp.	Papaver	Papaveraceae	1	[]	1	[]	17893	HWI-D00393:89:C5PRAACXX:6:1101:8521:3287_CONS_SUB_SUB_CMP	0	15	0	93	0	0	109	370	146	0	287	0	403	23	0	12	598	1416	11631	943	1847	0	0	0	0	0	atcctgttttcagaaaacaaattaagggatttctgaaagcgagaataaaaaaag	GQ245206_2046	AY328218_1
Parrya	Parrya nudicaulis	Parrya	Brassicaceae	1	['Parrya arctica', 'Parrya nudicaulis']	1	[]	851	HWI-D00393:89:C5PRAACXX:6:1101:7013:4091_CONS_SUB_SUB	14	0	612	40	0	0	0	88	0	0	0	0	0	0	0	0	10	0	20	22	45	0	0	0	0	0	atcctggtttacgcgaactaaccagagtttataaagcgagaaaaagg	GQ245214_2041	AY558994_1
Pedicularis	Pedicularis alopecuroides	Pedicularis	Pedicularis	1	['Pedicularis alopecuroides', 'Pedicularis langsdorffii']	1	[]	1256	HWI-D00393:89:C5PRAACXX:6:1101:9678:7523_CONS_SUB_SUB_CMP	79	376	734	50	0	0	0	0	0	0	0	0	0	0	0	0	0	0	0	17	0	0	0	0	0	0	atcttctttttttttcaaaacaaaggtttagaaaacgaaaaaaag	GQ245228_2028	GQ245216_1
Pedicularis	Pedicularis capitata	Pedicularis capitata	Pedicularis	1	['Pedicularis capitata']	1	[]	6240	HWI-D00393:89:C5PRAACXX:6:1101:10983:3432_CONS_SUB_SUB	2034	1156	2444	606	0	0	0	0	0	0	0	0	0	0	0	0	0	0	0	0	0	0	0	0	0	0	atcctctttttttttcaaaacaaaggttcagaaaacgaaaaaag	GQ245219_2036	AB280429_1
Pedicularis	Pedicularis labradorica	Pedicularis labradorica	Pedicularis labradorica	1	['Pedicularis labradorica']	1	['Pedicularis labradorica']	45	HWI-D00393:89:C5PRAACXX:6:1104:18382:71794_CONS_SUB_SUB_CMP	0	0	0	45	0	0	0	0	0	0	0	0	0	0	0	0	0	0	0	0	0	0	0	0	0	0	atcttcttttttttttcaaaacaaagggttagaaaacgaaaaaaag	GQ245225_2031	GQ245225_1
Pedicularis	Pedicularis lanata	Pedicularis lanata	Pedicularis lanata	1	['Pedicularis lanata']	1	['Pedicularis lanata']	15	HWI-D00393:89:C5PRAACXX:6:1102:8422:25865_CONS_SUB_SUB	0	0	15	0	0	0	0	0	0	0	0	0	0	0	0	0	0	0	0	0	0	0	0	0	0	0	atcttctttttttttttcaaaacaaaggtttagaaaacgaaaaaaag	GQ245226_2030	GQ245226_1
Pedicularis	Pedicularis lapponica	Pedicularis lapponica	Pedicularis lapponica	1	['Pedicularis lapponica']	1	['Pedicularis lapponica']	253	HWI-D00393:89:C5PRAACXX:6:1101:3677:35240_CONS_SUB_SUB	18	13	73	112	0	37	0	0	0	0	0	0	0	0	0	0	0	0	0	0	0	0	0	0	0	0	atcttcttttttttttcaaaaaaaagggttagaaaacgaaaaaaaaaaa	GQ245229_2027	GQ245229_1
Pedicularis	Pedicularis oederi MOTU1	Pedicularis oederi	Pedicularis	1	['Pedicularis oederi']	1	[]	142	HWI-D00393:89:C5PRAACXX:6:1101:10537:21645_CONS_SUB_SUB	13	0	129	0	0	0	0	0	0	0	0	0	0	0	0	0	0	0	0	0	0	0	0	0	0	0	atcttcttttttttttcaaaacaagggttcagaaaacgaaaaaag	GQ245230_2026	AY881122_1
Pedicularis	Pedicularis oederi MOTU2	Pedicularis oederi	Pedicularis oederi	1	['Pedicularis oederi']	1	['Pedicularis oederi']	64	HWI-D00393:89:C5PRAACXX:6:1101:7083:30571_CONS_SUB_SUB	0	26	38	0	0	0	0	0	0	0	0	0	0	0	0	0	0	0	0	0	0	0	0	0	0	0	atcttctttttttttcaaaacaagggttcagaaaacgaaaaaag	GQ245231_2025	DQ860580_1
Pedicularis	Pedicularis pacifica	Pedicularis pacifica	Pedicularis pacifica	1	['Pedicularis pacifica']	1	['Pedicularis pacifica']	380	HWI-D00393:89:C5PRAACXX:6:1101:11573:3077_CONS_SUB_SUB_CMP	0	25	146	0	187	0	0	11	0	0	0	0	0	0	0	0	11	0	0	0	0	0	0	0	0	0	atcttctttttttttcaaaacaaaggtttcgaaaacgaaaaaag	GQ245232_2024	GQ245232_1
Pedicularis	Pedicularis sceptrum-carolinum	Pedicularis sceptrum-carolinum	Pedicularis	1	['Pedicularis sceptrum-carolinum']	1	[]	149	HWI-D00393:89:C5PRAACXX:6:1102:9389:16595_CONS_SUB_SUB_CMP	24	18	25	68	0	0	14	0	0	0	0	0	0	0	0	0	0	0	0	0	0	0	0	0	0	0	atcctcttttttttttcaaaacaaaggttcagaaaacgaaaaaag	GQ245236_2021	AB280432_1
Pedicularis	Pedicularis sp. MOTU1	Pedicularis	Pedicularis	1	['Pedicularis interior', 'Pedicularis arctoeuropaea', 'Pedicularis albolabiata', 'Pedicularis sudetica']	1	[]	822	HWI-D00393:89:C5PRAACXX:6:1101:18844:2242_CONS_SUB_SUB_CMP	50	130	45	0	457	0	0	43	31	0	10	0	0	0	0	0	56	0	0	0	0	0	0	0	0	0	atcttcttttttttttcaaaacaaaggtttcgaaaacgaaaaaag	GQ245237_2020	DQ860578_1
Pedicularis	Pedicularis sp. MOTU2	Pedicularis	Pedicularis	1	['Pedicularis langsdorffii', 'Pedicularis dasyantha', 'Pedicularis hirsuta']	1	[]	191	HWI-D00393:89:C5PRAACXX:6:1101:5791:48849_CONS_SUB_SUB	18	0	112	61	0	0	0	0	0	0	0	0	0	0	0	0	0	0	0	0	0	0	0	0	0	0	atcttcttttttttttcaaaacaaaggtttagaaaacgaaaaaaag	GQ245227_2029	DQ860579_1
Persicaria	Persicaria sp.	Polygonoideae	Persicaria	0.966667	['Persicaria foliosa', 'Persicaria minor', 'Polygonum amphibium', 'Persicaria hydropiper']	1	[]	90	HWI-D00393:89:C5PRAACXX:6:1104:6289:60429_CONS_SUB_SUB_CMP	0	0	0	0	0	0	0	0	0	0	0	0	90	0	0	0	0	0	0	0	0	0	0	0	0	0	ctcctgttttcaaaaaggaaagaaaaaagg	EC_3036_CMP_1188	EF653803_1
Physaria	Physaria arctica	Physaria arctica	Physaria arctica	1	['Physaria arctica']	1	['Physaria arctica']	31	HWI-D00393:89:C5PRAACXX:6:1101:5047:38889_CONS_SUB_SUB	0	0	0	0	0	0	0	0	0	0	0	0	0	0	0	0	0	0	0	0	31	0	0	0	0	0	atcctggtttacgcgaacaaaccggagtttagaaagcgacaaaaaggg	GQ245073	GQ245072_1
Picea	Picea sp.	Picea	Picea	1	['Picea glauca', 'Picea mariana']	1	[]	10	HWI-D00393:89:C5PRAACXX:6:1104:15124:36193_CONS_SUB_SUB_CMP	0	0	0	0	0	0	0	0	0	0	10	0	0	0	0	0	0	0	0	0	0	0	0	0	0	0	atccggttcatggagacaatagtttcttcttttattctcctaagataggaaggg	GQ245254_2008	AB045066_1
Pinguicula	Pinguicula algida	Pinguicula algida	Pinguicula algida	1	['Pinguicula algida']	1	['Pinguicula algida']	28	HWI-D00393:89:C5PRAACXX:6:1102:4773:25796_CONS_SUB_SUB	0	28	0	0	0	0	0	0	0	0	0	0	0	0	0	0	0	0	0	0	0	0	0	0	0	0	atcctgttttctcaaaagaaaggttccgaaaacgaaaaaaaaaaag	GQ245255_2007	GQ245255_1
Pinus	Pinus sp.	Pinus	Pinus	1	['Pinus pumila', 'Pinus sylvestris']	0.977778	['Pinus resinosa']	530	HWI-D00393:89:C5PRAACXX:6:1101:11951:4477_CONS_SUB_SUB	0	28	364	0	0	0	0	0	0	0	61	0	0	0	0	0	0	0	77	0	0	0	0	0	0	0	atccggttcatgaagacaatgtttcttctcctaagataggaaggg	GQ245260_2004	EF440558_1
Poa	Poa alpina	Poeae	Poeae	1	['Anthoxanthum odoratum', 'Poa alpina']	1	[]	434	HWI-D00393:89:C5PRAACXX:6:1101:1488:34304_CONS_SUB_SUB	0	0	434	0	0	0	0	0	0	0	0	0	0	0	0	0	0	0	0	0	0	0	0	0	0	0	atccgtgttttgagaaaacaaaggggttctcgaactagaatacaaaggaaaag	EC_2906_CMP_1128	AJ279206_1
Poales	Poales	Poales	Brizinae	0.982759	[]	1	[]	21	HWI-D00393:89:C5PRAACXX:6:1104:9560:80020_CONS_SUB_SUB	0	0	0	0	0	0	0	0	0	0	0	0	0	0	0	0	21	0	0	0	0	0	0	0	0	0	atccgtgttttgagaaaacaaagaggttctcgaatcgaactagaatacaaaggaaaag	2923_CMP_0635	EU395877_1
Poinae	Poinae	Poinae	Poinae	1	['Arctophila fulva', 'Dupontia fisheri']	1	[]	1563	HWI-D00393:89:C5PRAACXX:6:1101:19295:1975_CONS_SUB_SUB_CMP	766	210	490	84	0	0	13	0	0	0	0	0	0	0	0	0	0	0	0	0	0	0	0	0	0	0	atccgtgttttgagaaaacaagggggttctcgaactagaatacaaaagaaaag	GQ244891_1515	AY237886_1
Populus	Populus sp.	Populus	Populus	1	['Populus suaveolens', 'Populus tremula', 'Populus tremuloides']	1	[]	9469	HWI-D00393:89:C5PRAACXX:6:1101:3308:3610_CONS_SUB_SUB	0	0	0	0	0	0	0	0	0	0	0	0	0	0	0	0	368	91	1235	824	6951	0	0	0	0	0	atcctatttttcgaaaacaaacaaaaaaacaaacaaaggttcataaagacagaataagaatacaaaag	EC_3257_CMP_1281	AF327587_1
Potentilla	Potentilla sp.	Potentilla	Potentilla	1	[]	1	[]	2996	HWI-D00393:89:C5PRAACXX:6:1101:13548:2028_CONS_SUB_SUB	0	36	0	0	0	359	76	41	32	0	85	0	92	186	0	0	248	198	568	204	871	0	0	0	0	0	atcccgttttatgaaaacaaacaagggtttcataaagcgagaataaataaag	EC_3198_CMP_1252	AB219648_1
Puccinellia	Puccinellia sp.	Puccinellia	Puccinelliinae	1	[]	1	[]	309	HWI-D00393:89:C5PRAACXX:6:1101:3085:66802_CONS_SUB_SUB_CMP	0	0	231	0	0	0	0	0	0	0	0	0	0	0	0	0	0	13	46	19	0	0	0	0	0	0	atccgtgttttgagaaaacctgggggttctcgaactagaatacaaaggaaaag	3008_CMP_0650	DQ353958_1
Pyrola	Pyrola grandiflora	Pyrola grandiflora	Pyrola	1	['Pyrola grandiflora']	1	[]	826	HWI-D00393:89:C5PRAACXX:6:1101:11082:4832_CONS_SUB_SUB	96	87	273	218	47	0	29	48	0	0	28	0	0	0	0	0	0	0	0	0	0	0	0	0	0	0	atcctttttttttttgaaatttttgtttgttttcgaaaaaaagg	GQ245365_1926	DQ860597_1
Pyrola	Pyrola rotundifolia	Pyrola rotundifolia	Pyrola nephrophylla	1	['Pyrola rotundifolia']	1	['Pyrola nephrophylla']	101	HWI-D00393:89:C5PRAACXX:6:1101:14267:42482_CONS_SUB_SUB	13	0	48	17	23	0	0	0	0	0	0	0	0	0	0	0	0	0	0	0	0	0	0	0	0	0	atcctttttttttgaaatttttgtttgttttcgaaaaaaagg	EC_2553_CMP_0997	FJ378621_1
Pyrola	Pyrola sp.	Pyrola	Pyrola	0.977273	['Pyrola grandiflora', 'Pyrola asarifolia']	1	[]	664	HWI-D00393:89:C5PRAACXX:6:1101:7130:4022_CONS_SUB_SUB_CMP	46	43	250	167	112	0	13	10	0	0	23	0	0	0	0	0	0	0	0	0	0	0	0	0	0	0	atccttttttttttgaaatttttgtttgttttcgaaaaaaagg	GQ245365_1926	FJ378603_1
Ranunculus	Ranunculus arcticus	Ranunculus arcticus	Ranunculus arcticus	1	['Ranunculus arcticus']	1	['Ranunculus arcticus']	10	HWI-D00393:89:C5PRAACXX:6:1108:10558:67243_CONS_SUB_SUB_CMP	0	0	0	0	0	0	0	0	0	0	0	0	0	0	0	0	0	10	0	0	0	0	0	0	0	0	atcctgctttcagaaaacaaaaaaaaggggggattcagaaagcgaaaatagg	GQ245367_1924	GQ245367_1
Ranunculus	Ranunculus glacialis	Ranunculus glacialis	Ranunculus glacialis	1	['Ranunculus glacialis']	1	['Ranunculus glacialis']	19	HWI-D00393:89:C5PRAACXX:6:1102:7842:43774_CONS_SUB_SUB_CMP	0	0	0	0	0	0	0	19	0	0	0	0	0	0	0	0	0	0	0	0	0	0	0	0	0	0	atcctgctttcagaaaacaaaaaggggagttcagaaagcaaaaatagg	GQ244636_1716	DQ860527_1
Ranunculus	Ranunculus MOTU4	Ranunculus	Ranunculus	1	['Ranunculus turneri', 'Ranunculus acris', 'Ranunculus subborealis']	1	[]	37	HWI-D00393:89:C5PRAACXX:6:1101:1472:15879_CONS_SUB_SUB	0	0	0	0	0	0	0	0	37	0	0	0	0	0	0	0	0	0	0	0	0	0	0	0	0	0	atcctgctttcagaaagcaaaaaaagg	3152_CMP_1394	DQ410744_1
Ranunculus	Ranunculus pygmaeus MOTU1	Ranunculus pygmaeus	Ranunculus pygmaeus	1	['Ranunculus pygmaeus']	1	['Ranunculus pygmaeus']	344	HWI-D00393:89:C5PRAACXX:6:1101:14218:12434_CONS_SUB_SUB_CMP	48	30	187	0	0	0	0	0	0	0	0	0	79	0	0	0	0	0	0	0	0	0	0	0	0	0	atcctgctttcagaaaaaaaaaaaagggattcagaaagcgaaaatagg	GQ245378_1915	DQ860599_1
Ranunculus	Ranunculus pygmaeus MOTU2	Ranunculus pygmaeus	Ranunculus pygmaeus	1	['Ranunculus pygmaeus']	1	['Ranunculus pygmaeus']	148	HWI-D00393:89:C5PRAACXX:6:1102:3984:2605_CONS_SUB_SUB	16	15	92	0	0	0	0	0	0	0	0	0	25	0	0	0	0	0	0	0	0	0	0	0	0	0	atcctgctttcagaaaaaaaaaaagggattcagaaagcgaaaatagg	GQ245379_1914	GQ245379_1
Ranunculus	Ranunculus repens	Ranunculus	Ranunculus	1	['Ranunculus pensylvanicus', 'Ranunculus repens', 'Ranunculus macounii', 'Ranunculus septentrionalis']	0.976744	[]	143	HWI-D00393:89:C5PRAACXX:6:1102:5181:2316_CONS_SUB_SUB	0	0	0	0	0	0	0	0	0	0	0	0	0	0	0	0	143	0	0	0	0	0	0	0	0	0	atcctgctttcagaaaacaaaaagagggttcagaaagcaaagg	EC_3141b_CMP_1235	DQ359689_1
Ranunculus	Ranunculus sceleratus MOTU1	Ranunculus sceleratus	Ranunculus sceleratus	1	['Ranunculus sceleratus']	1	['Ranunculus sceleratus']	2115	HWI-D00393:89:C5PRAACXX:6:1101:10445:7742_CONS_SUB_SUB_CMP	72	33	1778	64	0	0	0	0	0	0	0	168	0	0	0	0	0	0	0	0	0	0	0	0	0	0	atcctgctttcagaaaacaaaaagggggattcagaaagaaaaaaaaaaagg	GQ245383_1910	DQ410746_1
Ranunculus	Ranunculus sceleratus MOTU2	Ranunculus sceleratus	Ranunculus sceleratus	1	['Ranunculus sceleratus']	1	['Ranunculus sceleratus']	133	HWI-D00393:89:C5PRAACXX:6:1101:14034:3924_CONS_SUB_SUB_CMP	0	0	133	0	0	0	0	0	0	0	0	0	0	0	0	0	0	0	0	0	0	0	0	0	0	0	atcctgctttcagaaaacaaaaagggggattcagaaagaaaaaaaaaaaagg	3149a_CMP_1393	GQ245384_1
Ranunculus	Ranunculus sp.	Ranunculaceae	Ranunculaceae	0.979167	['Ranunculus aquatilis', 'Ranunculus peltatus', 'Batrachium eradicatum']	1	[]	96	HWI-D00393:89:C5PRAACXX:6:1101:19439:45545_CONS_SUB_SUB	0	10	0	0	47	0	15	0	0	0	14	10	0	0	0	0	0	0	0	0	0	0	0	0	0	0	atcctgctttcagaaaacaaaaaggggggttcagaaagaaaaaaagg	EC_3134_CMP_1229	FJ626538_1
Ranunculus	Ranunculus sp. MOTU2	Ranunculus	Ranunculus	1	['Ranunculus hyperboreus', 'Ranunculus gmelinii']	1	[]	1220	HWI-D00393:89:C5PRAACXX:6:1101:8636:2907_CONS_SUB_SUB	22	0	769	23	0	0	0	0	0	0	0	406	0	0	0	0	0	0	0	0	0	0	0	0	0	0	atcctgctttcagaaaacaaaaagggggattcagaaagaaaaaaaaaagg	3139_CMP_0665	GQ245369_1
Ranunculus	Ranunculus sp. MOTU3	Ranunculus	Ranunculus	1	['Ranunculus sabinei', 'Ranunculus nivalis']	1	[]	127	HWI-D00393:89:C5PRAACXX:6:1101:7202:28387_CONS_SUB_SUB	0	12	14	0	0	0	0	0	0	0	0	0	101	0	0	0	0	0	0	0	0	0	0	0	0	0	atcctgctttcagaaaaaaaaaaaaagggattcagaaagcgaaaatagg	GQ245382_1911	DQ860598_1
Rhododendron	Rhododendron lapponicum	Rhododendron lapponicum	Rhodoreae	1	['Rhododendron lapponicum']	1	[]	637	HWI-D00393:89:C5PRAACXX:6:1101:11520:8341_CONS_SUB_SUB_CMP	11	0	13	52	307	30	49	122	0	0	0	0	0	0	37	0	0	16	0	0	0	0	0	0	0	0	atccttttttcgcaaacaaacaaagattccgaaagctaaaaaaaag	GQ245396_1900	AB038837_1
Rhododendron	Rhododendron tomentosum	Rhododendron	Rhododendron	1	['Rhododendron tomentosum', 'Rhododendron groenlandicum']	1	[]	39808	HWI-D00393:89:C5PRAACXX:6:1101:13887:1990_CONS_SUB_SUB_CMP	409	254	943	4525	2843	5804	6198	6931	2379	0	1628	3785	1530	1489	35	30	79	789	157	0	0	0	0	0	0	0	atccttttttcgcaaacaaacaaagattccgaaagctaaaaaaagg	2556b_CMP_1345	AF394252_1
Ribes	Ribes sp.	Ribes	Ribes triste	1	['Ribes spicatum', 'Ribes triste']	1	['Ribes triste']	814	HWI-D00393:89:C5PRAACXX:6:1101:2901:4737_CONS_SUB_SUB	0	0	0	40	0	0	540	48	114	0	15	0	0	0	0	0	0	0	57	0	0	0	0	0	0	0	atcctgctttccgaaaacaaacaaaacacaagggttcagaaagagaaataaaaaag	EC_2642_CMP_1019	GQ245398_1
Rosoideae	Rosoideae	Rosoideae	Rosoideae	1	[]	1	[]	39902	HWI-D00393:89:C5PRAACXX:6:1101:20190:2051_CONS_SUB_SUB	72	416	1478	5125	6376	936	1219	929	946	1399	1018	12617	1084	2400	1382	76	720	696	691	10	288	0	0	24	0	0	atcccgttttatgaaaacaaacaagggtttcagaaagcgagaataaataaag	3182a_CMP_0676	AF013244_1
Rosoideae	Rosoideae	Rosoideae	Potentilla	0.980769	[]	1	[]	56	HWI-D00393:89:C5PRAACXX:6:1101:11340:15353_CONS_SUB_SUB	0	0	0	0	0	0	0	35	0	0	0	0	0	0	0	0	0	0	0	0	21	0	0	0	0	0	atcccgttttatgaaaacaaacaaaggtttcataaagcgagaataaataaag	EC_3198_CMP_1252	AJ512245_1
Rubus	Rubus sp.	Rubus	Rubus idaeus	1	['Rubus sachalinensis', 'Rubus idaeus']	1	['Rubus idaeus']	11163	HWI-D00393:89:C5PRAACXX:6:1101:7429:2609_CONS_SUB_SUB_CMP	0	27	28	97	13	0	72	11	0	0	0	11	0	0	0	0	77	9600	837	241	149	0	0	0	0	0	atcctgttttatgaaaacaaacaagggtttcagaaagcgagaataaataaag	3221_CMP_0681	EF055349_1
Rumex	Rumex sp.	Rumex	Rumex	1	['Rumex longifolius', 'Rumex aquaticus', 'Rumex confertus', 'Rumex maritimus', 'Rumex pallidus', 'Rumex pseudonatronatus', 'Rumex sibiricus', 'Rumex arcticus', 'Rumex graminifolius', 'Rumex thyrsiflorus', 'Rumex hultenii', 'Rumex acetosa', 'Rumex acetosella']	1	[]	364	HWI-D00393:89:C5PRAACXX:6:1101:1414:17768_CONS_SUB_SUB_CMP	43	0	279	0	0	0	0	0	0	0	0	0	0	0	0	0	42	0	0	0	0	0	0	0	0	0	ctcctcctttccaaaaggaagaataaaaaag	3050_CMP_0656	AB219660_1
Salix	Salix sp.	Saliceae	Saliceae	1	[]	1	[]	1677262	HWI-D00393:89:C5PRAACXX:6:1101:8911:1975_CONS_SUB_SUB_CMP	79471	98912	288102	162602	263685	54618	57308	9733	6782	14781	68956	43957	95959	13611	3176	1615	29377	44728	164308	47445	128065	0	0	71	0	0	atcctatttttcgaaaacaaacaaaggttcataaagacagaataagaatacaaaag	3260_CMP_0687	AF327597_1
Sambucus	Sambucus sp.	Sambucus	Grubbia rosmarinifolia	1	['Sambucus sibirica', 'Sambucus racemosa']	0.980392	['Grubbia rosmarinifolia']	1557	HWI-D00393:89:C5PRAACXX:6:1101:5430:4628_CONS_SUB_SUB	0	0	0	0	81	275	26	132	25	76	53	72	0	175	368	274	0	0	0	0	0	0	0	0	0	0	atcctgttttccgaaaacaaacaaaggttcagaaagcgaaaataaaaaag	2005_CMP_0486	AJ430867_1
Sanguisorba	Sanguisorba officinalis	Sanguisorba officinalis	Sanguisorbinae	1	['Sanguisorba officinalis']	1	[]	33	HWI-D00393:89:C5PRAACXX:6:1102:14488:44872_CONS_SUB_SUB	0	0	0	0	0	0	0	33	0	0	0	0	0	0	0	0	0	0	0	0	0	0	0	0	0	0	atcccgttttatgaaaacaaacaaggatttcacaaagcgagaataaataaag	GQ245474_1848	AJ416465_1
Saussurea	Saussurea sp.	Saussurea	Saussurea	1	['Saussurea alpina', 'Saussurea parviflora', 'Saussurea nuda', 'Saussurea angustifolia']	1	[]	788	HWI-D00393:89:C5PRAACXX:6:1101:9115:11051_CONS_SUB_SUB_CMP	0	22	531	116	0	0	0	83	0	0	36	0	0	0	0	0	0	0	0	0	0	0	0	0	0	0	atcacgttttccgaaaacaaacaaaggttcagaaagcgaaaatccaaaag	EC_2175_CMP_0819	AJ606148_1
Saxifraga	Saxifraga cespitosa	Saxifraga cespitosa	Saxifraga cespitosa	1	['Saxifraga cespitosa']	1	['Saxifraga cespitosa']	74	HWI-D00393:89:C5PRAACXX:6:1101:14074:76845_CONS_SUB_SUB_CMP	0	0	0	0	0	0	0	0	0	0	0	0	0	0	0	0	12	0	0	15	47	0	0	0	0	0	atcctgttttaagaaagcaaaacacaagggttcagaaaaagaaaaaaaaaaag	GQ245487_1838	DQ860618_1
Saxifraga	Saxifraga hirculus	Saxifraga hirculus	Saxifraga	1	['Saxifraga hirculus']	1	[]	8247	HWI-D00393:89:C5PRAACXX:6:1101:5665:6615_CONS_SUB_SUB_CMP	220	333	7261	150	0	0	0	0	0	0	0	0	0	0	0	0	0	10	258	0	15	0	0	0	0	0	atcctgttttaagaaaacaaaacacaagggttccgaaagagagaataaaaaag	GQ245496_1829	AF374781_1
Saxifraga	Saxifraga oppositifolia	Saxifraga oppositifolia	Saxifraga oppositifolia	1	['Saxifraga oppositifolia']	1	['Saxifraga oppositifolia']	545	HWI-D00393:89:C5PRAACXX:6:1101:16657:34472_CONS_SUB_SUB	0	17	263	0	0	0	0	0	0	0	19	0	0	0	0	10	199	23	14	0	0	0	0	0	0	0	atcctgttttaagaaagcaaaacacaagggttcagaaaaagcgaataaaaaaaag	GQ245504_1822	DQ860623_1
Saxifraga	Saxifraga oppositifolia	Saxifraga oppositifolia	Saxifraga oppositifolia	0.981818	['Saxifraga oppositifolia']	1	['Saxifraga oppositifolia']	10	HWI-D00393:89:C5PRAACXX:6:1105:5632:6138_CONS_SUB_SUB	0	0	0	0	0	0	0	0	0	0	0	0	0	0	0	0	10	0	0	0	0	0	0	0	0	0	atcctgttttaagaaagcaaaacacaagggttcagaaaaagcgaataaaaaaag	GQ245504_1822	JX131568_1
Saxifraga	Saxifraga porsildiana	Saxifraga porsildiana	Saxifraga	1	['Saxifraga porsildiana']	1	[]	682	HWI-D00393:89:C5PRAACXX:6:1101:13710:2861_CONS_SUB_SUB_CMP	21	68	447	146	0	0	0	0	0	0	0	0	0	0	0	0	0	0	0	0	0	0	0	0	0	0	atcctgttttacgaaaaaaaaaaaag	GQ245507_1819	AF374800_1
Saxifraga	Saxifraga sp. MOTU1	Saxifraga	Saxifraga cernua	0.981818	['Saxifraga cernua', 'Saxifraga radiata', 'Saxifraga rivularis', 'Saxifraga hyperborea', 'Saxifraga bracteata']	1	['Saxifraga cernua']	5534	HWI-D00393:89:C5PRAACXX:6:1101:16425:6147_CONS_SUB_SUB_CMP	28	65	1298	98	0	52	0	0	0	0	0	3993	0	0	0	0	0	0	0	0	0	0	0	0	0	0	atcctgttttaagaaagcaacatacaagggttcagaaaaagcgaaaaaagaatag	GQ245513_1815	AJ238765_1
Saxifraga	Saxifraga sp. MOTU1	Saxifraga	Saxifraga	1	['Saxifraga cernua', 'Saxifraga radiata', 'Saxifraga rivularis', 'Saxifraga hyperborea', 'Saxifraga bracteata']	1	[]	3508	HWI-D00393:89:C5PRAACXX:6:1101:5927:4507_CONS_SUB_SUB	115	820	2157	324	92	0	0	0	0	0	0	0	0	0	0	0	0	0	0	0	0	0	0	0	0	0	atcctgttttaagaaagcaacacacaagggttcagaaaaagcgaaaaaagaatag	GQ245513_1815	AF374779_1
Saxifraga	Saxifraga sp. MOTU2	Saxifraga	Saxifraga	1	['Saxifraga funstonii', 'Saxifraga tricuspidata', 'Saxifraga bronchialis', 'Saxifraga spinulosa']	1	[]	207	HWI-D00393:89:C5PRAACXX:6:1101:21266:15119_CONS_SUB_SUB_CMP	33	12	113	0	0	0	0	0	0	0	0	0	0	0	0	0	49	0	0	0	0	0	0	0	0	0	atcctgttttaagaaaacaaaacacaagggttcagaaagaaaaaaaaag	3326_CMP_0711	AF374786_1
Saxifraga	Saxifraga sp. MOTU3	Saxifragaceae	Saxifragaceae	1	['Saxifraga tenuis', 'Micranthes hieraciifolia']	1	[]	1497	HWI-D00393:89:C5PRAACXX:6:1101:3077:4636_CONS_SUB_SUB_CMP	86	322	801	150	0	0	0	0	0	0	0	138	0	0	0	0	0	0	0	0	0	0	0	0	0	0	atcctgttttatgaaaaaaaaag	GQ245520_1809	GQ245495_1
Saxifraga	Saxifraga sp. MOTU4	Saxifragaceae	Saxifragaceae	1	['Saxifraga tenuis', 'Micranthes nivalis']	1	[]	386	HWI-D00393:89:C5PRAACXX:6:1101:15554:12133_CONS_SUB_SUB_CMP	33	38	127	50	0	0	0	0	0	0	0	97	0	0	0	0	0	0	0	11	30	0	0	0	0	0	atcctgttttatgaaaaaaaag	GQ245519_1810	DQ860622_1
Senecioninae	Senecioninae	Senecioninae	Asteraceae	1	['Packera paupercula', 'Packera heterophylla', 'Senecio pseudoarnica', 'Senecio ambraceus', 'Packera hyperborealis', 'Packera indecora', 'Senecio lugens', 'Senecio nemorensis', 'Packera ogotorukensis', 'Packera pauciflora']	1	[]	10	HWI-D00393:89:C5PRAACXX:6:1102:5329:15292_CONS_SUB_SUB	0	0	0	0	0	0	0	0	0	0	0	0	0	0	0	0	0	10	0	0	0	0	0	0	0	0	atcacgttttccgaaaacaaacaaaggttcagaaagcgaaaagaaaaaag	2177_CMP_0515	AF098853_1
Silene	Silene sp. MOTU1	Silene	Silene samojedorum	1	['Silene samojedorum', 'Silene linnaeana']	1	['Silene samojedorum']	46	HWI-D00393:89:C5PRAACXX:6:1101:12018:53128_CONS_SUB_SUB	0	0	0	0	0	0	0	0	0	0	0	0	0	0	0	0	0	0	46	0	0	0	0	0	0	0	ctccttttttcaaaagcaaaaaaagtattaagaaagaaaaaaaag	GQ245539	GQ245538_1
Silene	Silene sp. MOTU2	Silene	Silene	1	['Silene involucrata', 'Silene pauciflora', 'Silene violascens', 'Silene ostenfeldii', 'Silene uralensis', 'Silene sorensenis', 'Silene soczavana']	1	[]	44	HWI-D00393:89:C5PRAACXX:6:1102:9681:21056_CONS_SUB_SUB	0	0	0	0	0	0	0	0	0	0	0	0	0	0	0	0	0	0	44	0	0	0	0	0	0	0	ctccttttttcaaaagcaaaaaaaagtattaagaaagaaaaaaag	GQ245546	AY116484_1
Spiraea	Spiraea sp.	Spiraea	Spiraea	1	['Spiraea stevenii', 'Spiraea dahurica', 'Spiraea media']	1	[]	246	HWI-D00393:89:C5PRAACXX:6:1101:15144:9707_CONS_SUB_SUB_CMP	0	0	0	0	0	0	0	0	0	0	0	0	0	0	0	0	0	167	0	12	67	0	0	0	0	0	atcctgttttatgaaaacaagcaagggtttcataaactcataaaccgagaataaaagag	GQ245560	AF348571_1
Stellaria	Stellaria longifolia	Stellaria longifolia	Stellaria longifolia	1	['Stellaria longifolia']	1	['Stellaria longifolia']	15	HWI-D00393:89:C5PRAACXX:6:1105:5326:20005_CONS_SUB_SUB_CMP	0	0	0	0	0	0	0	0	0	0	0	0	0	15	0	0	0	0	0	0	0	0	0	0	0	0	ctccttaaatcgtctcctaaaaaaaaaacggattcaaaaagcaagaataaaaaag	GQ245567	GQ245567_1
Stellaria	Stellaria sp.	Stellaria	Stellaria	1	['Stellaria longipes', 'Stellaria calycantha', 'Stellaria fischeriana', 'Stellaria palustris', 'Stellaria umbellata', 'Stellaria crassifolia']	1	[]	170	HWI-D00393:89:C5PRAACXX:6:1101:10757:32109_CONS_SUB_SUB	13	0	0	27	0	0	37	0	0	0	0	0	0	93	0	0	0	0	0	0	0	0	0	0	0	0	ctccttaaatcgtctcctaaaaaaaaacggattcaaaaagcaagaataaaaaag	GQ245571	AY521297_1
Thymus	Thymus sp.	Thymus	Mentheae	1	['Thymus oxyodontus', 'Thymus serpyllum', 'Thymus praecox']	1	[]	44	HWI-D00393:89:C5PRAACXX:6:1101:4165:62439_CONS_SUB_SUB	0	0	44	0	0	0	0	0	0	0	0	0	0	0	0	0	0	0	0	0	0	0	0	0	0	0	atcctgttttctcaaaacaaag	GQ245611	AJ505431_1
Tofieldia	Tofieldia coccinea	Tofieldia coccinea	Tofieldia	1	['Tofieldia coccinea']	1	[]	20	HWI-D00393:89:C5PRAACXX:6:1101:19526:77982_CONS_SUB_SUB	20	0	0	0	0	0	0	0	0	0	0	0	0	0	0	0	0	0	0	0	0	0	0	0	0	0	atccttgtttttataaaacaagattttataaaactagaatcaaaaagg	GQ245612	AB451581_1
Tofieldia	Tofieldia pusilla	Tofieldia pusilla	Tofieldia pusilla	1	['Tofieldia pusilla']	1	['Tofieldia pusilla']	25	HWI-D00393:89:C5PRAACXX:6:1109:1428:2928_CONS_SUB_SUB	0	0	25	0	0	0	0	0	0	0	0	0	0	0	0	0	0	0	0	0	0	0	0	0	0	0	atccttgttttgataaaacaaggttttctaaaactagaatcaaaaggg	GQ245613	AB451593_1
Vaccinium	Vaccinium ovalifolium	Vaccinium ovalifolium	Vaccinium ovalifolium	1	['Vaccinium ovalifolium']	1	['Vaccinium ovalifolium']	18	HWI-D00393:89:C5PRAACXX:6:1108:3468:23628_CONS_SUB_SUB	0	0	0	0	0	0	0	18	0	0	0	0	0	0	0	0	0	0	0	0	0	0	0	0	0	0	atccttttttttttggcaaacaaataaagattccgaaagaaaaagg	GQ245636	GQ245636_1
Vaccinium	Vaccinium sp.	Vaccinium	Vaccinieae	1	['Vaccinium ovalifolium', 'Vaccinium myrtillus']	1	[]	31	HWI-D00393:89:C5PRAACXX:6:1103:13338:65513_CONS_SUB_SUB	0	0	0	0	0	0	0	31	0	0	0	0	0	0	0	0	0	0	0	0	0	0	0	0	0	0	atcctttttttttttggcaaacaaataaagattccgaaagaaaaagg	GQ245638	AF271707_1
Vaccinium	Vaccinium uliginosum	Vaccinium uliginosum	Vaccinium uliginosum	1	['Vaccinium uliginosum']	1	['Vaccinium uliginosum']	21964	HWI-D00393:89:C5PRAACXX:6:1101:12552:3261_CONS_SUB_SUB_CMP	2084	1191	8101	4085	860	819	210	523	105	0	1757	1683	230	290	0	0	0	0	26	0	0	0	0	0	0	0	atccttctttttggcaaacaaataaagattccgaaagaaataagg	GQ245639	DQ860640_1
Vaccinium	Vaccinium vitis-idaea	Vaccinium vitis-idaea	Vaccinium vitis-idaea	1	['Vaccinium vitis-idaea']	1	['Vaccinium vitis-idaea']	10783	HWI-D00393:89:C5PRAACXX:6:1101:19571:3447_CONS_SUB_SUB	455	287	1070	2842	1105	301	364	1963	294	252	274	795	273	317	38	0	0	90	63	0	0	0	0	0	0	0	atccttttttttttggcaaacaaataaagattccgaaagaaaaaaaaagg	GQ245641	DQ860641_1
Valeriana	Valeriana sp.	Valeriana	Valeriana	1	['Valeriana septentrionalis', 'Valeriana capitata', 'Valeriana sambucifolia', 'Valeriana transjenisensis']	1	[]	1699	HWI-D00393:89:C5PRAACXX:6:1101:18461:6841_CONS_SUB_SUB_CMP	192	378	461	281	0	0	0	0	0	0	0	387	0	0	0	0	0	0	0	0	0	0	0	0	0	0	atccggtttttgttttccgaaaacaaacaaaggctaaaatcaaaaaag	GQ245646	AF366917_1
Veratrum	Veratrum sp.	Veratrum	Veratrum	1	['Veratrum oxysepalum', 'Veratrum lobelianum']	1	[]	95	HWI-D00393:89:C5PRAACXX:6:1101:2288:46743_CONS_SUB_SUB_CMP	0	0	0	0	0	0	0	0	0	0	0	0	0	95	0	0	0	0	0	0	0	0	0	0	0	0	atcttgattttgagaaatcaagggtttaggtttagtttctaaaatcaaactagaataaaaaaa	GQ245649	AB514874_1
								3124328
								3124328

## Sheet: Table_S4
																														ExtractionBlank	ExtractionBlank	ExtractionBlank	NTC	NTC
Comment	scientific_name:arctborbryo_gh	scientific_name:embl117.good	best_identity:arctborbryo_gh	species_list:arctborbryo_gh	best_identity:gh_embl117,good	species_list:gh_embl117.good	count	id|sample	CH12_0.5	CH12_014.5	CH12_028.5	CH12_042.5	CH12_055.5	CH12_069.5	CH12_083.5	CH12_095.5	CH12_111.5	CH12_125.5	CH6_001	CH6_016	CH6_029	CH6_041	CH6_059	CH6_073	CH6_093	CH6_108	CH6_124	CH6_140	CH6_155.5	aLE009	aLE020	ELP031a	NTC_22_20	NTC3_30_16	sequence	best_match:arctborbryo_gh	best_match:gh_embl117.good
in NTC	Poa	Poa	1	['Poa supina', 'Poa annua']	1	[]	2147974	HWI-D00393:89:C5PRAACXX:6:1101:1468:1986_CONS_SUB_SUB	0	0	0	0	0	0	51	0	0	0	0	0	0	0	0	0	0	0	0	0	0	0	0	0	2147923	0	atccatgttttgagaaaacaagggggttctcgaactagaatacaaaggaaaag	2991_CMP_0647	AY177346_1
in NTC	Trifolium	Pisum	0.960784	['Trifolium pratense', 'Trifolium medium', 'Trifolium lupinaster']	1	[]	521811	HWI-D00393:89:C5PRAACXX:6:1101:15298:1984_CONS_SUB_SUB	0	0	0	0	0	0	0	0	0	0	0	0	0	0	0	0	0	0	0	0	0	0	0	0	521811	0	atccttctttctgaaaacaaataaaagttcagaaagtgaaaatcaaaaaag	GQ245622	AB546802_1
in NTC	Pooideae	Poeae	1	[]	1	[]	7033	HWI-D00393:89:C5PRAACXX:6:1101:5137:4110_CONS_SUB_SUB_CMP	172	278	3447	226	125	0	674	90	28	0	57	239	0	12	17	0	18	15	19	20	0	0	0	0	1596	0	atccgtgttttgagaaaacaagggggttctcgaactagaatacaaaggaaaag	GQ245115	AJ279205_1
in NTC	Poeae	Poeae	1	['Deschampsia anadyrensis', 'Deschampsia sukatschewii', 'Deschampsia cespitosa', 'Deschampsia obensis', 'Calamagrostis lapponica', 'Deschampsia brevifolia']	1	[]	3336	HWI-D00393:89:C5PRAACXX:6:1101:3306:5811_CONS_SUB_SUB_CMP	0	17	0	0	0	0	0	0	0	0	0	0	0	0	0	0	18	22	0	42	0	0	0	0	3237	0	atccatgttttgagaaaacaagggggttctcgaactagaatgcaaaggaaaag	2940_CMP_0637	AM041248_1
Nymphoides peltata not in Taymyr. Problem in taxonomy of arctborbryo database. Sequence highly similar to Menyanthes trifoliata and also to Menyanthaceae in embl. Most likely erroneous M. trifoliata	campanulids	Nymphoides peltata	0.98	[]	1	['Nymphoides peltata']	2093	HWI-D00393:89:C5PRAACXX:6:1101:17282:17839_CONS_SUB_SUB	0	0	0	0	1669	54	0	32	0	0	0	0	0	10	111	217	0	0	0	0	0	0	0	0	0	0	atcccgttttccgaaaataaacaaaggttcagaaagcgaaaataaaaaag	GQ245111	GQ984069_1
possible cultivated plant	Myrica gale	Juglandaceae	0.96	['Myrica gale']	1	[]	1200	HWI-D00393:89:C5PRAACXX:6:1101:15800:3614_CONS_SUB_SUB	0	0	0	0	0	0	0	0	0	0	0	1200	0	0	0	0	0	0	0	0	0	0	0	0	0	0	atcctgttttctaaaaacaaataagggttcataaagcgagaatcaaaaag	GQ245143	AF200936_1
cultivated plant	Typha latifolia	Musaceae	0.897959	['Typha latifolia']	1	[]	1137	HWI-D00393:89:C5PRAACXX:6:1101:9608:2018_CONS_SUB_SUB_CMP	0	0	0	0	550	0	51	0	0	338	86	0	0	11	101	0	0	0	0	0	0	0	0	0	0	0	atccttattttgagaaaacaaaggtttataaaactagaatttaaaag	GQ245632	AF431635_1
sequence identical to Brassica oleraceae - possible cultivated plant	Cakile	Brassicaceae	0.974359	['Cakile maritima', 'Cakile edentula']	1	[]	1073	HWI-D00393:89:C5PRAACXX:6:1101:16849:4415_CONS_SUB_SUB_CMP	0	0	0	0	0	0	0	0	0	1073	0	0	0	0	0	0	0	0	0	0	0	0	0	0	0	0	atcctgggttacgcgaacaaaacagagtttagaaagcgg	EC_2252_CMP_0851	AB213010_1
not present in the area	Ranunculaceae	Quercus	0.857143	[]	1	[]	1038	HWI-D00393:89:C5PRAACXX:6:1101:10675:12433_CONS_SUB_SUB_CMP	0	16	0	0	1022	0	0	0	0	0	0	0	0	0	0	0	0	0	0	0	0	0	0	0	0	0	atcctattttacgaaaacaaataagggttcagaagaaagcaagaataaaaaaag	3131_CMP_1392	AB043743_1
cultivated plant	Magnoliophyta	Persea	0.821429	[]	1	[]	711	HWI-D00393:89:C5PRAACXX:6:1101:12952:15503_CONS_SUB_SUB	0	0	114	0	0	0	0	0	0	0	0	495	0	102	0	0	0	0	0	0	0	0	0	0	0	0	atcctgttttcagaaaacaagggttcagaaagcgagaaccaaaaaaaggatag	GQ244811_1580	AY841669_1
C. lycopoides not in Taymyr, likely erroneous sequence of C. tetragona	Cassiope tetragona	Cassiope lycopodioides	0.944444	['Cassiope tetragona']	1	['Cassiope lycopodioides']	626	HWI-D00393:89:C5PRAACXX:6:1101:6304:16707_CONS_SUB_SUB	162	210	152	85	17	0	0	0	0	0	0	0	0	0	0	0	0	0	0	0	0	0	0	0	0	0	atcttttttttttttcgctttcaaaatctttgtttgtttgcgaaaaaaaag	GQ244760_1617	AB219607_1
cultivated plant	asterids	Lycopersicon	0.844444	[]	1	[]	569	HWI-D00393:89:C5PRAACXX:6:1101:19076:3630_CONS_SUB_SUB	0	0	0	0	0	0	0	62	0	0	0	486	0	0	0	0	0	0	0	0	21	0	0	0	0	0	atcctgttttctgaaaacaaaccaaggttcagaaaaaaag	EC_2087_CMP_0771	AB515397_1
not present in the area, Muhlenbergia richardsonis is North American. Sequence is identical to Zea mays, among others.	Muhlenbergia richardsonis	PACMAD clade	1	['Muhlenbergia richardsonis']	1	[]	467	HWI-D00393:89:C5PRAACXX:6:1101:7605:2485_CONS_SUB_SUB_CMP	0	0	0	25	364	0	52	0	0	0	0	0	0	26	0	0	0	0	0	0	0	0	0	0	0	0	atcccttttttgaaaaacaagtggttctcaaactagaacccaaaggaaaag	EC_2984_CMP_1162	AB571314_1
cultivated plant	eudicotyledons	Capsicum	0.822222	[]	1	[]	387	HWI-D00393:89:C5PRAACXX:6:1101:19087:7125_CONS_SUB_SUB	0	0	0	0	387	0	0	0	0	0	0	0	0	0	0	0	0	0	0	0	0	0	0	0	0	0	atcctattttctgaaaacaaataaaggttcagaaaaaaag	EC_2087_CMP_0771	AJ854567_1
Platyspermation crassifolium not in Taymyr. Problem in taxonomy of arctborbryo database. Sequence highly similar to Menyanthes trifoliata and also to Menyanthaceae in embl.	campanulids	Platyspermation crassifolium	0.98	[]	1	['Platyspermation crassifolium']	356	HWI-D00393:89:C5PRAACXX:6:1101:16132:3127_CONS_SUB_SUB_CMP	0	0	0	0	33	18	0	13	0	0	0	31	0	13	188	60	0	0	0	0	0	0	0	0	0	0	atcccgttttctgaaaacaaacaaaggttcagaaagcgaaaataaaaaag	GQ245111	GQ984065_1
Pedicularix schistostegia not in Arctic. Likely erroneous sequence of other Pedicularis	Pedicularis	Pedicularis schistostegia	0.978261	['Pedicularis interior', 'Pedicularis arctoeuropaea', 'Pedicularis albolabiata', 'Pedicularis sudetica']	1	['Pedicularis schistostegia']	325	HWI-D00393:89:C5PRAACXX:6:1101:13601:4152_CONS_SUB_SUB_CMP	75	146	59	0	12	22	0	0	0	0	0	0	0	0	0	0	11	0	0	0	0	0	0	0	0	0	atcttctttttttttttcaaaacaaaggtttcgaaaacgaaaaaag	GQ245237_2020	AB110919_1
not present in the area	Convallaria majalis	Nolinoideae	1	['Convallaria majalis']	1	[]	224	HWI-D00393:89:C5PRAACXX:6:1101:20735:27361_CONS_SUB_SUB_CMP	0	0	99	0	0	0	0	0	91	0	0	0	0	0	0	0	0	0	34	0	0	0	0	0	0	0	atctttatttttagaaaaacaagggttttcttttaaaaactagaataaaaagg	EC_3247_CMP_1275	AJ441179_1
bad taxonomic resolution below family for arctborbryo, Hypochaeris maculata is from south-west Europe	Asterales	Hypochaeris maculata	0.98	[]	1	['Hypochaeris maculata']	195	HWI-D00393:89:C5PRAACXX:6:1101:3161:2896_CONS_SUB_SUB_CMP	0	0	0	17	0	0	0	0	0	0	0	178	0	0	0	0	0	0	0	0	0	0	0	0	0	0	atcacgttttccaaaaacaaacaaaggttcagaaagcgaaaataaaaaag	GQ245595	AF528374_1
Meconopsis integrifolia not in Arctic. Likely erroneous sequence of Papaver.	Papaver	Meconopsis integrifolia	0.981481	[]	1	['Meconopsis integrifolia']	117	HWI-D00393:89:C5PRAACXX:6:1101:14206:28839_CONS_SUB_SUB	0	0	0	0	0	0	0	0	0	0	0	0	0	0	0	0	0	0	117	0	0	0	0	0	0	0	atcctgttttcagaaaacaaattaagggatttctgaaagcgagaataaaaaag	GQ245206_2046	AY328233_1
C. lycopoides not in Taymyr, likely erroneous sequence of C. tetragona	Cassiope tetragona	Cassiope lycopodioides	0.925926	['Cassiope tetragona']	1	['Cassiope lycopodioides']	109	HWI-D00393:89:C5PRAACXX:6:1101:15645:80237_CONS_SUB_SUB_CMP	29	40	20	20	0	0	0	0	0	0	0	0	0	0	0	0	0	0	0	0	0	0	0	0	0	0	atctttttttttttcgctttcaaaatctttgtttgtttgcgaaaaaaaag	GQ244760_1617	AB219608_1
Rubus setchuenensis not in Arctic. Likely erroneous Rosoideae sequence.	Rosoideae	Rubus setchuenensis	0.980769	[]	1	['Rubus setchuenensis']	96	HWI-D00393:89:C5PRAACXX:6:1101:3992:77975_CONS_SUB_SUB_CMP	0	0	0	30	0	0	0	0	0	0	0	0	0	0	0	0	66	0	0	0	0	0	0	0	0	0	atcccgttttatgaaaacaaacaagggttttagaaagcgagaataaataaag	3182a_CMP_0676	EF055346_1
Rubus occidentalis is from North America. Likely erroneous Rosoideae sequence.	Rosoideae	Rubus occidentalis	0.980769	[]	1	[]	60	HWI-D00393:89:C5PRAACXX:6:1104:9394:22605_CONS_SUB_SUB_CMP	0	0	0	0	0	0	34	0	0	0	0	0	0	0	0	11	15	0	0	0	0	0	0	0	0	0	atcccgttttatgaaaacaaacaaaggtttcagaaagcgagaataaataaag	GQ245528	EF055333_1
bad taxonomic resolution below family for arctborbryo, oossible cultivated plant	asterids	Solanoideae	0.866667	[]	1	[]	59	HWI-D00393:89:C5PRAACXX:6:1101:5148:2233_CONS_SUB_SUB	0	0	0	0	0	0	0	59	0	0	0	0	0	0	0	0	0	0	0	0	0	0	0	0	0	0	atcctgttttctgaaaacaaacaaaggttcagaaaaaaag	EC_2087_CMP_0771	AB036562_1
cultivated plant	Magnoliophyta	Phaseolus	0.843137	[]	1	[]	48	HWI-D00393:89:C5PRAACXX:6:1101:6385:7734_CONS_SUB_SUB_CMP	0	0	0	0	0	0	0	0	0	0	0	0	0	0	0	0	48	0	0	0	0	0	0	0	0	0	atcccgttttctgaaaaaaagaaaaattcagaaagtgataataaaaaagg	GQ245111	AC254328_1
Pyrola tschanbaischanica not in Arctic. Likely erroneous sequence of P. grandiflora	Pyrola grandiflora	Pyrola tschanbaischanica	0.977778	['Pyrola grandiflora']	1	['Pyrola tschanbaischanica']	36	HWI-D00393:89:C5PRAACXX:6:1101:6589:72737_CONS_SUB_SUB	19	0	0	17	0	0	0	0	0	0	0	0	0	0	0	0	0	0	0	0	0	0	0	0	0	0	atccttttttttttttgaaatttttgtttgttttcgaaaaaaagg	GQ245365_1926	FJ378604_1
cultivated plant	Allium	Allium	1	['Allium schoenoprasum', 'Allium angulosum']	1	[]	30	HWI-D00393:89:C5PRAACXX:6:1101:13912:42119_CONS_SUB_SUB	0	0	0	0	0	0	0	0	0	0	0	0	0	30	0	0	0	0	0	0	0	0	0	0	0	0	atctttattttttgaaaaacaagggtttaaaaaagagaataaaaaag	EC_2017_CMP_0729	AB477113_1
sequence identical to Daucus carota, among others - possible cultivated plant	Apiaceae	Apiaceae	1	['Heracleum dissectum', 'Heracleum sphondylium', 'Angelica decurrens', 'Angelica gmelinii', 'Angelica archangelica', 'Heracleum maximum', 'Angelica atropurpurea', 'Conioselinum tataricum', 'Podistera macounii']	1	[]	26	HWI-D00393:89:C5PRAACXX:6:1105:9593:85858_CONS_SUB_SUB_CMP	0	0	0	0	0	0	0	0	0	0	26	0	0	0	0	0	0	0	0	0	0	0	0	0	0	0	atcctattttccaaaaacaaacaaaggcccagaaggtgaaaaaag	2046_CMP_0492	AF444007_1
cultivated plant	Triticeae	Pooideae	1	[]	1	[]	25	HWI-D00393:89:C5PRAACXX:6:1101:6178:19848_CONS_SUB_SUB	0	0	0	0	0	0	0	0	0	0	0	0	0	0	0	0	0	13	12	0	0	0	0	0	0	0	atccgtgttttgagaaaacaaggggttctcgaactagaatacaaaggaaaag	GQ245078	AB042240_1
possible cultivated plant	Prunus	Prunus	1	['Prunus pensylvanica', 'Prunus padus', 'Prunus virginiana']	1	[]	18	HWI-D00393:89:C5PRAACXX:6:1112:2098:10607_CONS_SUB_SUB	0	0	0	0	0	0	0	0	0	0	0	0	0	18	0	0	0	0	0	0	0	0	0	0	0	0	atcctgttttattaaaacaaacaagggtttcataaaccgagaataaaaaag	EC_3206_CMP_1257	AF115481_1
cultivated plant	Saxifragaceae	Cucurbitaceae	0.888889	['Micranthes nelsoniana', 'Micranthes reflexa', 'Saxifraga porsildiana', 'Micranthes calycina']	1	[]	13	HWI-D00393:89:C5PRAACXX:6:1114:4001:92550_CONS_SUB_SUB	0	0	0	0	0	0	0	0	0	0	0	0	0	0	0	0	0	0	0	0	13	0	0	0	0	0	atcctttttccgaaaacaaaaaaaag	GQ245507_1819	AY973005_1
Micranthes integrifolia not in Taymyr. Likely erroneous sequence of M. nelsoniana	Micranthes reflexa	Micranthes integrifolia	0.96	['Micranthes reflexa']	1	['Micranthes integrifolia']	13	HWI-D00393:89:C5PRAACXX:6:1115:14234:4495_CONS_SUB_SUB	0	0	0	13	0	0	0	0	0	0	0	0	0	0	0	0	0	0	0	0	0	0	0	0	0	0	atcctgttttatgaaaaaaaaaag	GQ245511_1816	AF374801_1
cultivated plant	Allium	Allium sativum	0.93617	['Allium schoenoprasum', 'Allium angulosum']	1	['Allium sativum']	12	HWI-D00393:89:C5PRAACXX:6:1115:7987:45918_CONS_SUB_SUB	0	12	0	0	0	0	0	0	0	0	0	0	0	0	0	0	0	0	0	0	0	0	0	0	0	0	atctttattttttgaaaaacaaggttttaaaaaatagaataaaaagg	EC_2017_CMP_0729	EU626261_1
only in EB	Splachnum	Nipponolejeunea pilifera	0.833333	[]	1	['Nipponolejeunea pilifera']	0	HWI-D00393:89:C5PRAACXX:6:1103:8584:90034_CONS_SUB_SUB	0	0	0	0	0	0	0	0	0	0	0	0	0	0	0	0	0	0	0	0	0	0	0	0	0	0	ttaagaccaat	517_0279	AY144478_1

## Sheet: Table_S5
Type Larix	MEGAN assignment higher group	MEGAN assignment lowest level	ecotag_best_identity:nad4_embl117,good	scientific_name	species_list:nad4_embl117.good	count	id|sample	CH12_0.5	CH12_014.5	CH12_028.5 - 2	CH12_028.5 - 3	CH12_028.5 - 1	CH12_042.5	CH12_055.5	CH12_069.5	CH12_083.5	CH12_095.5	CH12_111.5	CH12_125.5 - 1	CH12_125.5 - 2	CH12_125.5 - 3	CH6_001	CH6_016	CH6_029 - 2	CH6_029 - 3	CH6_029 - 1	CH6_041	CH6_059	CH6_073	CH6_093	CH6_108 - 2	CH6_108 - 3	CH6_108 - 1	CH6_124	CH6_155.5	13-TY-01	13-TY-02	13-TY-05	13-TY-06 - 3	13-TY-17	13-TY-22	13-TY-24	13-TY-30	13-TY-04	13-TY-21	13-TY-02 - 2	13-TY-02 - 3	13-TY-12	13-TY-06 - 2
A	Pinaceae	Pinaceae	1	Larix	[]	945802	HWI-D00104:251:C5M2NANXX:5:1101:1920:2226_CONS_SUB_SUB_CMP	16	0	15	37929	0	61690	18587	50734	30435	53486	29	41515	18050	139674	11	89	45601	52898	60813	11	23	16678	167647	14928	10483	42581	6230	56532	7800	6783	0	12	0	0	3634	888	0	0	0	0	0	0
A	Pinaceae	Pinaceae	0.983607	Larix	[]	24533	HWI-D00104:251:C5M2NANXX:5:1101:5470:3326_CONS_SUB_SUB	0	0	0	21	0	35	35	33	3887	49	0	586	10	111	0	0	19459	34	33	0	0	48	98	0	0	34	10	33	17	0	0	0	0	0	0	0	0	0	0	0	0	0
A	Pinaceae	Pinaceae	0.983607	Larix	[]	9796	HWI-D00104:251:C5M2NANXX:5:1101:16279:2978_CONS_SUB_SUB	0	0	0	17	0	53	33	121	44	326	0	27	13	151	0	0	31	0	825	0	0	0	96	0	0	49	0	54	16	11	7929	0	0	0	0	0	0	0	0	0	0	0
A	Pinaceae	Pinaceae	0.983607	Larix	[]	6191	HWI-D00104:251:C5M2NANXX:5:1101:9116:2553_CONS_SUB_SUB	0	0	0	12	0	45	14	24	15	5802	0	12	0	85	0	0	17	50	20	0	0	0	57	0	0	17	0	21	0	0	0	0	0	0	0	0	0	0	0	0	0	0
A	Pinaceae	Pinaceae	0.983607	Larix	[]	4114	HWI-D00104:251:C5M2NANXX:5:1101:16878:4596_CONS_SUB_SUB_CMP	0	0	0	15	0	27	14	26	1419	34	0	1235	0	88	0	0	22	27	36	0	0	0	56	0	0	1101	0	14	0	0	0	0	0	0	0	0	0	0	0	0	0	0
A	Pinaceae	Pinaceae	0.983607	Larix	[]	4032	HWI-D00104:251:C5M2NANXX:5:1101:20068:2639_CONS_SUB_SUB_CMP	0	0	0	0	0	18	0	10	3188	22	0	14	0	41	0	0	610	28	15	0	0	0	49	0	0	12	0	15	0	0	0	0	0	0	0	10	0	0	0	0	0	0
A	Pinaceae	Pinaceae	0.983607	Larix	[]	3627	HWI-D00104:251:C5M2NANXX:5:1101:13608:2697_CONS_SUB_SUB_CMP	0	0	0	23	0	26	16	39	20	28	0	18	61	67	0	0	26	15	29	0	0	3149	59	0	0	24	0	27	0	0	0	0	0	0	0	0	0	0	0	0	0	0
A	Pinaceae	Pinaceae	0.983607	Larix	[]	2460	HWI-D00104:251:C5M2NANXX:5:1101:12760:8444_CONS_SUB_SUB	0	0	0	12	0	31	12	23	12	24	0	16	0	41	0	0	0	19	14	0	0	2177	47	0	0	13	0	19	0	0	0	0	0	0	0	0	0	0	0	0	0	0
A	Pinaceae	Pinaceae	0.983607	Larix	[]	2309	HWI-D00104:251:C5M2NANXX:5:1101:4779:3154_CONS_SUB_SUB_CMP	0	0	0	13	0	38	0	20	23	19	0	0	0	70	0	0	13	25	13	0	0	1970	56	0	0	33	0	16	0	0	0	0	0	0	0	0	0	0	0	0	0	0
A	Pinaceae	Pinaceae	0.983607	Larix	[]	2218	HWI-D00104:251:C5M2NANXX:5:1101:9965:2857_CONS_SUB_SUB_CMP	0	0	0	20	0	25	11	27	16	29	0	16	11	213	0	0	39	19	40	0	0	1648	59	11	0	16	0	18	0	0	0	0	0	0	0	0	0	0	0	0	0	0
A	Pinaceae	Pinaceae	0.983607	Larix	[]	2065	HWI-D00104:251:C5M2NANXX:5:1101:12014:7545_CONS_SUB_SUB_CMP	0	0	0	20	0	601	14	32	27	45	0	19	142	100	0	0	19	26	29	0	0	851	71	0	0	18	0	39	12	0	0	0	0	0	0	0	0	0	0	0	0	0
A	Pinaceae	Pinaceae	0.983607	Larix	[]	1847	HWI-D00104:251:C5M2NANXX:5:1101:19848:5241_CONS_SUB_SUB_CMP	0	0	0	18	0	66	42	59	44	61	0	33	13	149	0	0	32	17	55	0	0	14	103	13	0	35	0	64	15	23	0	0	0	0	0	991	0	0	0	0	0	0
A	Pinaceae	Pinaceae	0.983607	Larix	[]	1195	HWI-D00104:251:C5M2NANXX:5:1101:2178:12927_CONS_SUB_SUB_CMP	0	0	0	23	0	71	54	103	55	121	0	29	11	181	0	0	17	14	52	0	0	0	145	11	0	157	0	81	47	23	0	0	0	0	0	0	0	0	0	0	0	0
A	Pinaceae	Pinaceae	0.983607	Larix	[]	439	HWI-D00104:251:C5M2NANXX:5:1101:5948:10877_CONS_SUB_SUB	0	0	0	20	0	32	22	42	19	33	0	14	0	78	0	0	22	15	29	0	0	0	74	0	0	19	0	20	0	0	0	0	0	0	0	0	0	0	0	0	0	0
A	Pinaceae	Pinaceae	0.983607	Larix	[]	235	HWI-D00104:251:C5M2NANXX:5:1101:18965:8430_CONS_SUB_SUB	0	0	0	11	0	14	0	15	10	14	0	16	0	35	0	0	14	14	21	0	0	0	39	0	0	14	0	18	0	0	0	0	0	0	0	0	0	0	0	0	0	0
A	Pinaceae	Pinaceae	0.983607	Larix	[]	154	HWI-D00104:251:C5M2NANXX:5:1101:18804:6630_CONS_SUB_SUB_CMP	0	0	0	0	0	18	0	11	10	11	0	15	0	30	0	0	0	0	19	0	0	0	40	0	0	0	0	0	0	0	0	0	0	0	0	0	0	0	0	0	0	0
A	Pinaceae	Pinaceae	0.983607	Larix	[]	38	HWI-D00104:251:C5M2NANXX:5:1101:2218:49462_CONS_SUB_SUB_CMP	0	0	0	0	0	0	0	11	0	0	0	0	0	14	0	0	0	0	0	0	0	0	13	0	0	0	0	0	0	0	0	0	0	0	0	0	0	0	0	0	0	0
A	Pinaceae	Abies	0.983607	Larix	[]	11	HWI-D00104:251:C5M2NANXX:5:1103:16830:99238_CONS_SUB_SUB	0	0	0	0	0	0	0	0	0	0	0	0	0	0	0	0	0	0	0	0	0	0	11	0	0	0	0	0	0	0	0	0	0	0	0	0	0	0	0	0	0	0
C	Pinaceae	Pinaceae	1	Larix gmelinii	['Larix gmelinii']	1523913	HWI-D00104:251:C5M2NANXX:5:1101:2079:2141_CONS_SUB_SUB	73280	0	69825	36366	0	27122	11510	69823	26388	72375	115462	159337	6678	76460	32847	367693	4684	34239	9485	35645	97132	3757	26	22090	34433	5937	0	0	0	0	0	73056	8492	17216	22427	10128	0	0	0	0	0	0
C	Pinaceae	Pinaceae	0.983607	Larix gmelinii	['Larix gmelinii']	104843	HWI-D00104:251:C5M2NANXX:5:1101:10471:2136_CONS_SUB_SUB	39	0	13	14	0	13	10	40	21	54	104126	73	0	166	13	84	0	0	0	10	102	0	0	15	10	0	0	0	0	0	0	25	0	0	15	0	0	0	0	0	0	0
C	Pinaceae	Pinaceae	0.983607	Larix gmelinii	['Larix gmelinii']	49148	HWI-D00104:251:C5M2NANXX:5:1101:15657:2144_CONS_SUB_SUB	35	0	24	12	0	17	0	25	78	55	75	38976	0	48	22	125	0	14	0	18	40	0	0	0	0	9557	0	0	0	0	0	27	0	0	0	0	0	0	0	0	0	0
C	Pinaceae	Pinaceae	0.983607	Larix gmelinii	['Larix gmelinii']	23860	HWI-D00104:251:C5M2NANXX:5:1101:11634:2627_CONS_SUB_SUB_CMP	36	0	28	0	0	20550	0	47	17	54	69	94	2586	48	22	149	0	0	0	0	31	46	0	11	12	0	0	0	0	0	0	37	0	23	0	0	0	0	0	0	0	0
C	Pinaceae	Pinaceae	0.983607	Larix gmelinii	['Larix gmelinii']	17889	HWI-D00104:251:C5M2NANXX:5:1101:10025:2666_CONS_SUB_SUB_CMP	47	0	31	23	0	20	26	70	180	97	100	16653	0	81	27	201	0	16	0	26	43	165	0	0	13	0	0	0	0	0	0	54	0	0	16	0	0	0	0	0	0	0
C	Pinaceae	Pinaceae	0.983607	Larix gmelinii	['Larix gmelinii']	12348	HWI-D00104:251:C5M2NANXX:5:1101:3317:2726_CONS_SUB_SUB_CMP	179	0	29	58	0	65	37	447	85	172	297	439	0	161	88	261	0	48	100	9292	91	0	0	22	67	14	0	0	0	0	0	103	21	32	40	200	0	0	0	0	0	0
C	Pinaceae	Pinaceae	0.983607	Larix gmelinii	['Larix gmelinii']	7458	HWI-D00104:251:C5M2NANXX:5:1101:20653:4287_CONS_SUB_SUB	31	0	21	22	0	15	0	36	10	48	41	50	0	6918	14	113	0	21	0	15	33	31	0	0	10	0	0	0	0	0	0	15	0	14	0	0	0	0	0	0	0	0
C	Pinaceae	Pinaceae	0.983607	Larix gmelinii	['Larix gmelinii']	3706	HWI-D00104:251:C5M2NANXX:5:1101:6155:4561_CONS_SUB_SUB	27	0	19	0	0	14	0	21	3376	26	30	48	0	28	0	68	0	0	0	0	22	0	0	16	0	0	0	0	0	0	0	0	0	0	11	0	0	0	0	0	0	0
C	Pinaceae	Pinaceae	0.983607	Larix gmelinii	['Larix gmelinii']	2897	HWI-D00104:251:C5M2NANXX:5:1101:17471:4761_CONS_SUB_SUB	45	0	17	12	0	11	13	47	2299	49	59	58	0	40	11	121	0	18	0	0	38	0	0	12	10	0	0	0	0	0	0	19	0	0	18	0	0	0	0	0	0	0
C	Pinaceae	Pinaceae	0.983607	Larix gmelinii	['Larix gmelinii']	2377	HWI-D00104:251:C5M2NANXX:5:1101:16123:2376_CONS_SUB_SUB	55	0	23	22	0	16	0	68	22	60	110	122	0	64	28	177	0	17	0	18	47	1441	0	11	17	0	0	0	0	0	0	47	0	0	12	0	0	0	0	0	0	0
C	Pinaceae	Pinaceae	0.983607	Larix gmelinii	['Larix gmelinii']	2359	HWI-D00104:251:C5M2NANXX:5:1101:16521:2859_CONS_SUB_SUB_CMP	36	0	23	23	0	25	0	45	14	54	69	76	1479	42	18	150	0	16	0	17	30	74	0	0	16	0	0	0	0	0	0	40	0	0	112	0	0	0	0	0	0	0
C	Pinaceae	Pinaceae	0.983607	Larix gmelinii	['Larix gmelinii']	1339	HWI-D00104:251:C5M2NANXX:5:1101:2775:14327_CONS_SUB_SUB	20	0	13	0	0	0	0	15	0	13	20	27	0	18	0	52	0	0	0	0	19	0	0	0	0	0	0	0	0	0	0	10	0	0	1132	0	0	0	0	0	0	0
	Pinaceae	Pinaceae	1	Pinus	[]	315331	HWI-D00104:251:C5M2NANXX:5:1101:16065:2195_CONS_SUB_SUB_CMP	20	114909	66927	32	122078	0	0	0	0	0	0	0	0	0	0	0	0	0	0	0	0	0	0	0	0	0	0	0	0	0	0	0	0	0	0	0	7957	3408	0	0	0	0
	Pinaceae	Pinaceae	0.982143	Pinus	[]	71	HWI-D00104:251:C5M2NANXX:5:1103:8979:64361_CONS_SUB_SUB_CMP	0	29	10	0	32	0	0	0	0	0	0	0	0	0	0	0	0	0	0	0	0	0	0	0	0	0	0	0	0	0	0	0	0	0	0	0	0	0	0	0	0	0
	Pinaceae	Pinaceae	0.967213	Larix	[]	421	HWI-D00104:251:C5M2NANXX:5:1101:3701:12187_CONS_SUB_SUB_CMP	0	0	0	0	0	0	0	0	0	0	0	0	0	0	0	0	0	0	0	0	0	421	0	0	0	0	0	0	0	0	0	0	0	0	0	0	0	0	0	0	0	0
	Pinaceae	Pinaceae	0.967213	Larix	[]	94	HWI-D00104:251:C5M2NANXX:5:1101:8047:64662_CONS_SUB_SUB	0	0	0	0	0	0	0	0	0	0	0	0	0	0	0	0	0	0	0	0	0	0	0	0	0	0	0	0	0	0	0	0	0	0	0	94	0	0	0	0	0	0
	Pinaceae	Pinaceae	0.967213	Larix	[]	72	HWI-D00104:251:C5M2NANXX:5:1102:19660:51951_CONS_SUB_SUB	0	0	0	0	0	0	0	0	0	0	0	0	0	72	0	0	0	0	0	0	0	0	0	0	0	0	0	0	0	0	0	0	0	0	0	0	0	0	0	0	0	0
	Pinaceae	Pinaceae	0.967213	Larix	[]	36	HWI-D00104:251:C5M2NANXX:5:1103:20985:5011_CONS_SUB_SUB_CMP	0	0	0	0	0	0	0	0	0	0	0	0	0	36	0	0	0	0	0	0	0	0	0	0	0	0	0	0	0	0	0	0	0	0	0	0	0	0	0	0	0	0
	Pinaceae	Pinaceae	0.967213	Larix	[]	23	HWI-D00104:251:C5M2NANXX:5:1104:9970:22034_CONS_SUB_SUB_CMP	0	0	0	0	0	0	0	0	23	0	0	0	0	0	0	0	0	0	0	0	0	0	0	0	0	0	0	0	0	0	0	0	0	0	0	0	0	0	0	0	0	0
	Pinaceae	Pinaceae	0.967213	Larix	[]	23	HWI-D00104:251:C5M2NANXX:5:1103:17956:37555_CONS_SUB_SUB_CMP	0	0	0	0	0	0	0	0	0	0	0	0	0	0	0	0	0	0	0	0	0	0	0	0	0	0	0	0	0	0	23	0	0	0	0	0	0	0	0	0	0	0
	Pinaceae	Pinaceae	0.967213	Larix	[]	21	HWI-D00104:251:C5M2NANXX:5:1106:19880:32960_CONS_SUB_SUB	0	0	0	0	0	0	0	0	0	0	0	0	0	0	0	0	0	0	0	0	0	0	0	0	0	0	0	0	0	0	21	0	0	0	0	0	0	0	0	0	0	0
	Pinaceae	Pinaceae	0.967213	Larix	[]	14	HWI-D00104:251:C5M2NANXX:5:1107:8155:4848_CONS_SUB_SUB	0	0	0	0	0	0	0	0	0	14	0	0	0	0	0	0	0	0	0	0	0	0	0	0	0	0	0	0	0	0	0	0	0	0	0	0	0	0	0	0	0	0
	Pinaceae	Pinaceae	0.967213	Larix	[]	12	HWI-D00104:251:C5M2NANXX:5:1101:13354:23474_CONS_SUB_SUB_CMP	0	0	0	0	0	0	0	0	12	0	0	0	0	0	0	0	0	0	0	0	0	0	0	0	0	0	0	0	0	0	0	0	0	0	0	0	0	0	0	0	0	0
	Pinaceae	Pinaceae	0.967213	Larix	[]	11	HWI-D00104:251:C5M2NANXX:5:1102:11900:81305_CONS_SUB_SUB_CMP	0	0	0	0	0	0	0	0	11	0	0	0	0	0	0	0	0	0	0	0	0	0	0	0	0	0	0	0	0	0	0	0	0	0	0	0	0	0	0	0	0	0
	Pinaceae	Pinaceae	0.967213	Larix	[]	10	HWI-D00104:251:C5M2NANXX:5:1102:3731:95746_CONS_SUB_SUB	0	0	0	0	0	0	0	0	0	0	0	0	0	0	0	0	10	0	0	0	0	0	0	0	0	0	0	0	0	0	0	0	0	0	0	0	0	0	0	0	0	0
	Pinaceae	Pinaceae	0.967213	Larix	[]	643	HWI-D00104:251:C5M2NANXX:5:1101:9045:6208_CONS_SUB_SUB	0	0	0	32	0	45	18	35	17	0	0	28	13	124	0	0	28	43	44	0	0	0	119	0	0	39	0	36	11	11	0	0	0	0	0	0	0	0	0	0	0	0
	Pinaceae	Pinaceae	0.95082	Larix	[]	657	HWI-D00104:251:C5M2NANXX:5:1101:19820:10504_CONS_SUB_SUB_CMP	0	0	0	37	0	32	16	35	13	50	0	28	19	99	0	0	30	46	54	0	0	22	100	0	10	32	0	34	0	0	0	0	0	0	0	0	0	0	0	0	0	0
	Pinaceae	Pinaceae	0.95082	Larix	[]	14	HWI-D00104:251:C5M2NANXX:5:1101:10308:79332_CONS_SUB_SUB	0	0	0	0	0	0	0	0	0	0	0	0	0	0	0	0	0	0	0	0	0	0	0	0	0	0	0	0	0	0	14	0	0	0	0	0	0	0	0	0	0	0
	Pinaceae	Pinaceae	0.934426	Larix	[]	19	HWI-D00104:251:C5M2NANXX:5:1106:7012:45930_CONS_SUB_SUB_CMP	0	0	0	0	0	0	0	0	0	0	0	0	0	0	0	0	19	0	0	0	0	0	0	0	0	0	0	0	0	0	0	0	0	0	0	0	0	0	0	0	0	0
	Pinaceae	Pinaceae	0.967213	Larix gmelinii	['Larix gmelinii']	7412	HWI-D00104:251:C5M2NANXX:5:1101:7394:3586_CONS_SUB_SUB	0	0	0	0	0	0	0	0	0	0	7412	0	0	0	0	0	0	0	0	0	0	0	0	0	0	0	0	0	0	0	0	0	0	0	0	0	0	0	0	0	0	0
	Pinaceae	Pinaceae	0.967213	Larix gmelinii	['Larix gmelinii']	154	HWI-D00104:251:C5M2NANXX:5:1101:16813:30183_CONS_SUB_SUB_CMP	0	0	0	0	0	0	0	0	0	0	154	0	0	0	0	0	0	0	0	0	0	0	0	0	0	0	0	0	0	0	0	0	0	0	0	0	0	0	0	0	0	0
	Pinaceae	Pinaceae	0.967213	Larix gmelinii	['Larix gmelinii']	151	HWI-D00104:251:C5M2NANXX:5:1102:5252:41281_CONS_SUB_SUB_CMP	0	0	0	0	0	0	0	0	0	0	151	0	0	0	0	0	0	0	0	0	0	0	0	0	0	0	0	0	0	0	0	0	0	0	0	0	0	0	0	0	0	0
	Pinaceae	Pinaceae	0.967213	Larix gmelinii	['Larix gmelinii']	75	HWI-D00104:251:C5M2NANXX:5:1101:18331:10679_CONS_SUB_SUB_CMP	0	0	0	0	0	0	0	0	0	0	63	12	0	0	0	0	0	0	0	0	0	0	0	0	0	0	0	0	0	0	0	0	0	0	0	0	0	0	0	0	0	0
	Pinaceae	Pinaceae	0.967213	Larix gmelinii	['Larix gmelinii']	67	HWI-D00104:251:C5M2NANXX:5:1101:14168:93238_CONS_SUB_SUB_CMP	0	0	0	0	0	0	0	0	0	0	67	0	0	0	0	0	0	0	0	0	0	0	0	0	0	0	0	0	0	0	0	0	0	0	0	0	0	0	0	0	0	0
	Pinaceae	Pinaceae	0.967213	Larix gmelinii	['Larix gmelinii']	53	HWI-D00104:251:C5M2NANXX:5:1103:10447:18423_CONS_SUB_SUB_CMP	0	0	0	0	0	0	0	0	0	0	53	0	0	0	0	0	0	0	0	0	0	0	0	0	0	0	0	0	0	0	0	0	0	0	0	0	0	0	0	0	0	0
	Pinaceae	Pinaceae	0.967213	Larix gmelinii	['Larix gmelinii']	42	HWI-D00104:251:C5M2NANXX:5:1102:5534:13134_CONS_SUB_SUB	0	0	0	0	0	0	0	0	0	0	0	29	0	0	0	0	0	0	0	0	0	0	0	0	0	13	0	0	0	0	0	0	0	0	0	0	0	0	0	0	0	0
	Pinaceae	Pinaceae	0.967213	Larix gmelinii	['Larix gmelinii']	39	HWI-D00104:251:C5M2NANXX:5:1104:3606:53077_CONS_SUB_SUB	0	0	0	0	0	0	0	0	39	0	0	0	0	0	0	0	0	0	0	0	0	0	0	0	0	0	0	0	0	0	0	0	0	0	0	0	0	0	0	0	0	0
	Pinaceae	Pinaceae	0.967213	Larix gmelinii	['Larix gmelinii']	29	HWI-D00104:251:C5M2NANXX:5:1103:12478:64824_CONS_SUB_SUB	0	0	0	0	0	29	0	0	0	0	0	0	0	0	0	0	0	0	0	0	0	0	0	0	0	0	0	0	0	0	0	0	0	0	0	0	0	0	0	0	0	0
	Pinaceae	Pinaceae	0.967213	Larix gmelinii	['Larix gmelinii']	26	HWI-D00104:251:C5M2NANXX:5:1104:11550:37312_CONS_SUB_SUB_CMP	0	0	0	0	0	0	0	0	0	0	0	26	0	0	0	0	0	0	0	0	0	0	0	0	0	0	0	0	0	0	0	0	0	0	0	0	0	0	0	0	0	0
	Pinaceae	Pinaceae	0.967213	Larix gmelinii	['Larix gmelinii']	26	HWI-D00104:251:C5M2NANXX:5:1101:20158:27530_CONS_SUB_SUB	0	0	0	0	0	0	0	0	0	0	26	0	0	0	0	0	0	0	0	0	0	0	0	0	0	0	0	0	0	0	0	0	0	0	0	0	0	0	0	0	0	0
	Pinaceae	Pinaceae	0.967213	Larix gmelinii	['Larix gmelinii']	26	HWI-D00104:251:C5M2NANXX:5:1107:9324:2684_CONS_SUB_SUB_CMP	0	0	0	0	0	0	0	0	0	0	26	0	0	0	0	0	0	0	0	0	0	0	0	0	0	0	0	0	0	0	0	0	0	0	0	0	0	0	0	0	0	0
	Pinaceae	Pinaceae	0.967213	Larix gmelinii	['Larix gmelinii']	22	HWI-D00104:251:C5M2NANXX:5:1101:20389:90125_CONS_SUB_SUB_CMP	0	0	0	0	0	0	0	0	0	0	22	0	0	0	0	0	0	0	0	0	0	0	0	0	0	0	0	0	0	0	0	0	0	0	0	0	0	0	0	0	0	0
	Pinaceae	Pinaceae	0.967213	Larix gmelinii	['Larix gmelinii']	20	HWI-D00104:251:C5M2NANXX:5:1101:17556:2752_CONS_SUB_SUB	0	0	0	0	0	0	0	0	0	0	0	20	0	0	0	0	0	0	0	0	0	0	0	0	0	0	0	0	0	0	0	0	0	0	0	0	0	0	0	0	0	0
	Pinaceae	Pinaceae	0.967213	Larix gmelinii	['Larix gmelinii']	19	HWI-D00104:251:C5M2NANXX:5:1101:13905:63461_CONS_SUB_SUB_CMP	0	0	0	0	0	0	0	0	0	0	0	19	0	0	0	0	0	0	0	0	0	0	0	0	0	0	0	0	0	0	0	0	0	0	0	0	0	0	0	0	0	0
	Pinaceae	Pinaceae	0.967213	Larix gmelinii	['Larix gmelinii']	16	HWI-D00104:251:C5M2NANXX:5:1114:10956:70723_CONS_SUB_SUB_CMP	0	0	0	0	0	0	0	0	0	0	0	16	0	0	0	0	0	0	0	0	0	0	0	0	0	0	0	0	0	0	0	0	0	0	0	0	0	0	0	0	0	0
	Pinaceae	Pinaceae	0.967213	Larix gmelinii	['Larix gmelinii']	14	HWI-D00104:251:C5M2NANXX:5:1108:19428:46630_CONS_SUB_SUB	0	0	0	0	0	0	0	0	0	0	0	14	0	0	0	0	0	0	0	0	0	0	0	0	0	0	0	0	0	0	0	0	0	0	0	0	0	0	0	0	0	0
	Pinaceae	Pinaceae	0.967213	Larix gmelinii	['Larix gmelinii']	14	HWI-D00104:251:C5M2NANXX:5:1109:17289:12369_CONS_SUB_SUB_CMP	0	0	0	0	0	0	0	0	14	0	0	0	0	0	0	0	0	0	0	0	0	0	0	0	0	0	0	0	0	0	0	0	0	0	0	0	0	0	0	0	0	0
	Pinaceae	Pinaceae	0.967213	Larix gmelinii	['Larix gmelinii']	12	HWI-D00104:251:C5M2NANXX:5:1215:2804:48957_CONS_SUB_SUB_CMP	0	0	0	0	0	0	0	0	0	0	0	12	0	0	0	0	0	0	0	0	0	0	0	0	0	0	0	0	0	0	0	0	0	0	0	0	0	0	0	0	0	0
	Pinaceae	Pinaceae	0.967213	Larix gmelinii	['Larix gmelinii']	10	HWI-D00104:251:C5M2NANXX:5:1104:15268:17464_CONS_SUB_SUB	0	0	0	0	0	0	0	0	0	0	0	10	0	0	0	0	0	0	0	0	0	0	0	0	0	0	0	0	0	0	0	0	0	0	0	0	0	0	0	0	0	0
	Pinaceae	Pinaceae	0.967213	Larix gmelinii	['Larix gmelinii']	153	HWI-D00104:251:C5M2NANXX:5:1101:5347:12540_CONS_SUB_SUB	0	0	0	0	0	0	0	0	0	0	0	153	0	0	0	0	0	0	0	0	0	0	0	0	0	0	0	0	0	0	0	0	0	0	0	0	0	0	0	0	0	0
	Pinaceae	Pinaceae	0.967213	Larix gmelinii	['Larix gmelinii']	926	HWI-D00104:251:C5M2NANXX:5:1101:11485:13119_CONS_SUB_SUB	16	0	13	28	0	20	10	50	18	15	81	124	0	60	21	217	0	39	0	27	75	0	0	12	24	0	0	0	0	0	0	0	0	10	66	0	0	0	0	0	0	0
	Pinaceae	Pinaceae	0.967213	Larix gmelinii	['Larix gmelinii']	11	HWI-D00104:251:C5M2NANXX:5:1102:12022:63414_CONS_SUB_SUB_CMP	0	0	0	0	0	0	0	0	0	0	0	0	0	0	0	11	0	0	0	0	0	0	0	0	0	0	0	0	0	0	0	0	0	0	0	0	0	0	0	0	0	0
	Pinaceae	Pinaceae	0.95082	Larix gmelinii	['Larix gmelinii']	882	HWI-D00104:251:C5M2NANXX:5:1101:10120:16619_CONS_SUB_SUB_CMP	53	0	52	33	0	17	12	33	21	67	56	86	0	51	34	170	0	30	0	29	69	0	0	18	29	11	0	0	0	0	0	0	0	0	11	0	0	0	0	0	0	0
	Pinaceae	Pinaceae	0.95082	Larix gmelinii	['Larix gmelinii']	80	HWI-D00104:251:C5M2NANXX:5:1101:9691:65224_CONS_SUB_SUB	0	0	0	0	0	0	0	0	0	0	80	0	0	0	0	0	0	0	0	0	0	0	0	0	0	0	0	0	0	0	0	0	0	0	0	0	0	0	0	0	0	0
	Pinaceae	Pinaceae	0.95082	Larix gmelinii	['Larix gmelinii']	33	HWI-D00104:251:C5M2NANXX:5:1104:15130:12576_CONS_SUB_SUB	0	0	0	0	0	0	0	0	0	0	0	33	0	0	0	0	0	0	0	0	0	0	0	0	0	0	0	0	0	0	0	0	0	0	0	0	0	0	0	0	0	0
	Pinaceae	Pinaceae	0.95082	Larix gmelinii	['Larix gmelinii']	12	HWI-D00104:251:C5M2NANXX:5:1103:19803:56495_CONS_SUB_SUB	0	0	0	0	0	0	0	0	0	0	0	12	0	0	0	0	0	0	0	0	0	0	0	0	0	0	0	0	0	0	0	0	0	0	0	0	0	0	0	0	0	0
	Pinaceae	Pinaceae	0.95082	Larix gmelinii	['Larix gmelinii']	12	HWI-D00104:251:C5M2NANXX:5:1103:2426:42525_CONS_SUB_SUB	0	0	0	0	0	0	0	0	0	0	0	0	0	0	0	12	0	0	0	0	0	0	0	0	0	0	0	0	0	0	0	0	0	0	0	0	0	0	0	0	0	0
	Pinaceae	Pinaceae	0.935484	Larix gmelinii	['Larix gmelinii']	10	HWI-D00104:251:C5M2NANXX:5:1111:9307:73529_CONS_SUB_SUB_CMP	0	0	0	0	0	10	0	0	0	0	0	0	0	0	0	0	0	0	0	0	0	0	0	0	0	0	0	0	0	0	0	0	0	0	0	0	0	0	0	0	0	0
	Pinaceae	Pinaceae	0.934426	Larix gmelinii	['Larix gmelinii']	52	HWI-D00104:251:C5M2NANXX:5:1102:17642:45502_CONS_SUB_SUB_CMP	0	0	0	0	0	0	0	0	0	0	52	0	0	0	0	0	0	0	0	0	0	0	0	0	0	0	0	0	0	0	0	0	0	0	0	0	0	0	0	0	0	0
	Pinaceae	Pinaceae	0.934426	Larix gmelinii	['Larix gmelinii']	30	HWI-D00104:251:C5M2NANXX:5:1103:4101:57136_CONS_SUB_SUB_CMP	0	0	0	0	0	0	0	0	0	0	0	20	0	0	0	0	0	0	0	0	0	0	0	0	0	10	0	0	0	0	0	0	0	0	0	0	0	0	0	0	0	0
	Pinaceae	Pinaceae	0.934426	Larix gmelinii	['Larix gmelinii']	11	HWI-D00104:251:C5M2NANXX:5:1103:11677:8181_CONS_SUB_SUB_CMP	0	0	0	0	0	0	0	0	0	0	0	0	0	0	0	0	0	0	0	11	0	0	0	0	0	0	0	0	0	0	0	0	0	0	0	0	0	0	0	0	0	0
	Pinaceae	Pinaceae	0.934426	Larix gmelinii	['Larix gmelinii']	10	HWI-D00104:251:C5M2NANXX:5:1111:4734:59391_CONS_SUB_SUB	0	0	0	0	0	0	0	0	0	0	10	0	0	0	0	0	0	0	0	0	0	0	0	0	0	0	0	0	0	0	0	0	0	0	0	0	0	0	0	0	0	0
	Bacteria	Acidobacteria bacterium DSM 100886	0.56338	Pinaceae	['Picea glauca', 'Larix gmelinii']	10671	HWI-D00104:251:C5M2NANXX:5:1101:9136:2247_CONS_SUB_SUB_CMP	0	0	0	0	0	0	0	0	0	0	0	0	0	0	0	0	0	0	0	0	0	0	0	0	0	0	0	0	0	0	0	0	0	0	0	0	0	0	10671	0	0	0
	Bacteria	Acidobacteria bacterium DSM 100886	0.52	Pinaceae	['Larix gmelinii']	69	HWI-D00104:251:C5M2NANXX:5:1102:6430:58739_CONS_SUB_SUB	0	0	0	0	0	0	0	0	0	0	0	0	0	0	0	0	0	0	0	0	0	0	0	0	0	0	0	0	0	0	0	0	0	0	0	0	0	0	69	0	0	0
	Bacteria	Acidobacteria bacterium DSM 100886	0.506849	Pinaceae	['Picea glauca']	41	HWI-D00104:251:C5M2NANXX:5:1101:6165:2888_CONS_SUB_SUB_CMP	0	0	0	0	0	0	0	0	0	0	0	0	0	0	0	0	0	0	0	0	0	0	0	0	0	0	0	0	0	0	0	0	0	0	0	0	0	0	0	41	0	0
	Bacteria	Acidobacteria bacterium DSM 100886	0.506849	Pinaceae	['Picea glauca', 'Larix gmelinii']	14	HWI-D00104:251:C5M2NANXX:5:1106:5332:15531_CONS_SUB_SUB_CMP	0	0	0	0	0	0	0	0	0	0	0	0	0	0	0	0	0	0	0	0	0	0	0	0	0	0	0	0	0	0	0	0	0	0	0	0	0	0	0	14	0	0
	Bacteria	Acidobacteria bacterium DSM 100886	0.5	Pinaceae	['Picea glauca']	49	HWI-D00104:251:C5M2NANXX:5:1106:18242:92807_CONS_SUB_SUB	0	0	0	0	0	0	0	0	0	0	0	0	0	0	0	0	0	0	0	0	0	0	0	0	0	0	0	0	0	0	0	0	0	0	0	0	0	0	0	49	0	0
	Bacteria	Acidobacteria bacterium DSM 100886	0.5	Pinaceae	['Picea glauca', 'Larix gmelinii']	13	HWI-D00104:251:C5M2NANXX:5:1114:3038:5416_CONS_SUB_SUB_CMP	0	0	0	0	0	0	0	0	0	0	0	0	0	0	0	0	0	0	0	0	0	0	0	0	0	0	0	0	0	0	0	0	0	0	0	0	0	0	0	13	0	0
	Bacteria	Acidobacteria bacterium DSM 100886	0.5	Pinaceae	['Picea glauca']	42	HWI-D00104:251:C5M2NANXX:5:1102:11881:59918_CONS_SUB_SUB	0	0	0	0	0	0	0	0	0	0	0	0	0	0	0	0	0	0	0	0	0	0	0	0	0	0	0	0	0	0	0	0	0	0	0	0	0	0	0	42	0	0
	Bacteria	Anaeromyxobacter sp. Fw109-5	0.541667	Pinaceae	['Picea glauca', 'Larix gmelinii']	49	HWI-D00104:251:C5M2NANXX:5:1101:12027:49057_CONS_SUB_SUB	0	0	0	0	0	0	0	0	0	0	0	0	0	0	0	0	0	0	0	0	0	0	0	0	0	0	0	0	0	0	0	0	0	0	0	0	0	0	49	0	0	0
	Bacteria	Anaeromyxobacter sp. Fw109-5	0.538462	Pinaceae	['Picea glauca']	30	HWI-D00104:251:C5M2NANXX:5:1101:12659:29173_CONS_SUB_SUB	0	0	0	0	0	0	0	0	0	0	0	0	0	0	0	0	0	0	0	0	0	0	0	0	0	0	0	0	0	0	0	0	0	0	0	0	0	0	0	0	0	0
	Bacteria	Bacteria	0.569231	Pinaceae	['Picea glauca']	40	HWI-D00104:251:C5M2NANXX:5:1101:6101:40362_CONS_SUB_SUB_CMP	0	0	0	0	0	0	0	0	0	0	0	0	0	0	0	0	0	0	0	0	0	0	0	0	0	0	0	0	0	0	0	0	0	0	0	0	0	0	0	0	0	0
	Bacteria	Bacteria	0.56338	Pinaceae	['Picea glauca', 'Larix gmelinii']	1157	HWI-D00104:251:C5M2NANXX:5:1101:3993:6806_CONS_SUB_SUB	0	0	0	0	0	0	0	0	0	0	0	0	0	0	0	0	0	0	0	0	0	0	0	0	0	0	0	0	0	0	0	0	0	0	0	0	0	0	1157	0	0	0
	Bacteria	Bacteria	0.56338	Pinaceae	['Picea glauca', 'Larix gmelinii']	480	HWI-D00104:251:C5M2NANXX:5:1101:13224:2967_CONS_SUB_SUB	0	0	0	0	0	0	0	0	0	0	0	0	0	0	0	0	0	0	0	0	0	0	0	0	0	0	0	0	0	0	0	0	0	0	0	0	0	0	480	0	0	0
	Bacteria	Bacteria	0.554054	Pinaceae	['Picea glauca', 'Larix gmelinii']	10	HWI-D00104:251:C5M2NANXX:5:1115:7977:17523_CONS_SUB_SUB	0	0	0	0	0	0	0	0	0	0	0	0	0	0	0	0	0	0	0	0	0	0	0	0	0	0	0	0	0	0	0	0	0	0	0	0	0	0	0	10	0	0
	Bacteria	Bacteria	0.552239	Pinaceae	['Picea glauca']	30119	HWI-D00104:251:C5M2NANXX:5:1101:7868:2185_CONS_SUB_SUB_CMP	0	0	0	0	0	0	0	0	0	0	0	0	0	0	0	0	0	0	0	0	0	0	0	0	0	0	0	0	0	0	0	0	0	0	0	0	0	0	0	0	0	0
	Bacteria	Bacteria	0.550725	Pinaceae	['Picea glauca', 'Larix gmelinii']	1065	HWI-D00104:251:C5M2NANXX:5:1101:18360:23978_CONS_SUB_SUB	0	0	0	0	0	0	0	0	0	0	0	0	0	0	0	0	0	0	0	0	0	0	0	0	0	0	0	0	0	0	0	0	1065	0	0	0	0	0	0	0	0	0
	Bacteria	Bacteria	0.550725	Pinaceae	['Picea glauca', 'Larix gmelinii']	103	HWI-D00104:251:C5M2NANXX:5:1102:4635:49698_CONS_SUB_SUB	0	0	0	0	0	0	0	0	0	0	0	0	0	0	0	0	0	0	0	0	0	0	0	0	0	0	0	0	0	0	0	0	0	103	0	0	0	0	0	0	0	0
	Bacteria	Bacteria	0.549296	Pinaceae	['Picea glauca', 'Larix gmelinii']	79	HWI-D00104:251:C5M2NANXX:5:1101:20948:2115_CONS_SUB_SUB_CMP	0	0	0	0	0	0	0	0	0	0	0	0	0	0	0	0	0	0	0	0	0	0	0	0	0	0	0	0	0	0	0	0	0	0	0	0	0	0	79	0	0	0
	Bacteria	Bacteria	0.549296	Pinaceae	['Picea glauca', 'Larix gmelinii']	45	HWI-D00104:251:C5M2NANXX:5:1101:21268:8670_CONS_SUB_SUB	0	0	0	0	0	0	0	0	0	0	0	0	0	0	0	0	0	0	0	0	0	0	0	0	0	0	0	0	0	0	0	0	0	45	0	0	0	0	0	0	0	0
	Bacteria	Bacteria	0.549296	Pinaceae	['Picea glauca', 'Larix gmelinii']	25	HWI-D00104:251:C5M2NANXX:5:1112:19555:100413_CONS_SUB_SUB	0	0	0	0	0	0	0	0	0	0	0	0	0	0	0	0	0	0	0	0	0	0	0	0	0	0	0	0	0	0	0	0	0	0	0	0	0	0	25	0	0	0
	Bacteria	Bacteria	0.549296	Pinaceae	['Picea glauca', 'Larix gmelinii']	17	HWI-D00104:251:C5M2NANXX:5:1106:20808:75753_CONS_SUB_SUB	0	0	0	0	0	0	0	0	0	0	0	0	0	0	0	0	0	0	0	0	0	0	0	0	0	0	0	0	0	0	0	0	0	0	0	0	0	0	17	0	0	0
	Bacteria	Bacteria	0.549296	Pinaceae	['Picea glauca', 'Larix gmelinii']	10	HWI-D00104:251:C5M2NANXX:5:1214:13982:27656_CONS_SUB_SUB	0	0	0	0	0	0	0	0	0	0	0	0	0	0	0	0	0	0	0	0	0	0	0	0	0	0	0	0	0	0	0	0	0	0	0	0	0	0	10	0	0	0
	Bacteria	Bacteria	0.541667	Pinaceae	['Picea glauca']	204	HWI-D00104:251:C5M2NANXX:5:1101:8630:19870_CONS_SUB_SUB_CMP	0	0	0	0	0	0	0	0	0	0	0	0	0	0	0	0	0	0	0	0	0	0	0	0	0	0	0	0	0	0	0	0	0	0	0	0	0	0	163	31	0	0
	Bacteria	Bacteria	0.540541	Pinaceae	['Picea glauca', 'Larix gmelinii']	23	HWI-D00104:251:C5M2NANXX:5:1106:15241:61835_CONS_SUB_SUB	0	0	0	0	0	0	0	0	0	0	0	0	0	0	0	0	0	0	0	0	0	0	0	0	0	0	0	0	0	0	0	0	0	0	0	0	0	0	0	23	0	0
	Bacteria	Bacteria	0.536232	Pinaceae	['Picea glauca', 'Larix gmelinii']	17956	HWI-D00104:251:C5M2NANXX:5:1101:12519:2173_CONS_SUB_SUB	0	0	0	0	0	0	0	0	0	0	0	0	0	0	0	0	0	0	0	0	0	0	0	0	0	0	0	0	0	0	0	0	0	0	0	0	0	17956	0	0	0	0
	Bacteria	Bacteria	0.535211	Pinaceae	['Picea glauca', 'Larix gmelinii']	53	HWI-D00104:251:C5M2NANXX:5:1101:2154:40890_CONS_SUB_SUB	0	0	0	0	0	0	0	0	0	0	0	0	0	0	0	0	0	0	0	0	0	0	0	0	0	0	0	0	0	0	0	0	53	0	0	0	0	0	0	0	0	0
	Bacteria	Bacteria	0.535211	Pinaceae	['Picea glauca', 'Larix gmelinii']	20	HWI-D00104:251:C5M2NANXX:5:1103:15352:34464_CONS_SUB_SUB	0	0	0	0	0	0	0	0	0	0	0	0	0	0	0	0	0	0	0	0	0	0	0	0	0	0	0	0	0	0	0	0	20	0	0	0	0	0	0	0	0	0
	Bacteria	Bacteria	0.535211	Pinaceae	['Picea glauca']	10	HWI-D00104:251:C5M2NANXX:5:1101:5858:93265_CONS_SUB_SUB_CMP	0	0	0	0	0	0	0	0	0	0	0	0	0	0	0	0	0	0	0	0	0	0	0	0	0	0	0	0	0	0	0	0	0	0	0	0	0	0	10	0	0	0
	Bacteria	Bacteria	0.534247	Pinaceae	['Picea glauca', 'Larix gmelinii']	13	HWI-D00104:251:C5M2NANXX:5:1110:13317:68055_CONS_SUB_SUB_CMP	0	0	0	0	0	0	0	0	0	0	0	0	0	0	0	0	0	0	0	0	0	0	0	0	0	0	0	0	0	0	0	0	13	0	0	0	0	0	0	0	0	0
	Bacteria	Bacteria	0.533333	Pinaceae	['Larix gmelinii']	1014	HWI-D00104:251:C5M2NANXX:5:1101:7605:19354_CONS_SUB_SUB	0	0	0	0	0	0	0	0	0	0	0	0	0	0	0	0	0	0	0	0	0	0	0	0	0	0	0	0	0	0	0	0	0	0	0	0	0	0	1014	0	0	0
	Bacteria	Bacteria	0.533333	Pinaceae	['Larix gmelinii']	376	HWI-D00104:251:C5M2NANXX:5:1101:9529:67548_CONS_SUB_SUB	0	0	0	0	0	0	0	0	0	0	0	0	0	0	0	0	0	0	0	0	0	0	0	0	0	0	0	0	0	0	0	0	0	0	0	0	0	0	376	0	0	0
	Bacteria	Bacteria	0.528571	Pinaceae	['Picea glauca']	281	HWI-D00104:251:C5M2NANXX:5:1101:2370:2871_CONS_SUB_SUB_CMP	0	0	0	0	0	0	0	0	0	0	0	0	0	0	0	0	0	0	0	0	0	0	0	0	0	0	0	0	0	0	0	0	0	0	0	0	0	0	0	281	0	0
	Bacteria	Bacteria	0.528571	Pinaceae	['Picea glauca']	28	HWI-D00104:251:C5M2NANXX:5:1103:13002:48626_CONS_SUB_SUB	0	0	0	0	0	0	0	0	0	0	0	0	0	0	0	0	0	0	0	0	0	0	0	0	0	0	0	0	0	0	0	28	0	0	0	0	0	0	0	0	0	0
	Bacteria	Bacteria	0.527778	Pinaceae	['Picea glauca']	85652	HWI-D00104:251:C5M2NANXX:5:1101:5427:2181_CONS_SUB_SUB_CMP	0	0	0	0	0	0	0	0	0	0	0	0	0	0	0	0	0	0	0	0	0	0	0	0	0	0	0	0	0	0	0	0	0	0	0	0	0	187	54254	27853	0	0
	Bacteria	Bacteria	0.527778	Pinaceae	['Picea glauca']	2893	HWI-D00104:251:C5M2NANXX:5:1101:16425:14048_CONS_SUB_SUB_CMP	0	0	0	0	0	0	0	0	0	0	0	0	0	0	0	0	0	0	0	0	0	0	0	0	0	0	0	0	0	0	0	0	0	0	0	0	0	23	298	2572	0	0
	Bacteria	Bacteria	0.527778	Pinaceae	['Picea glauca', 'Larix gmelinii']	67	HWI-D00104:251:C5M2NANXX:5:1101:6021:28356_CONS_SUB_SUB	0	0	0	0	0	0	0	0	0	0	0	0	0	0	0	0	0	0	0	0	0	0	0	0	0	0	0	0	0	0	0	0	0	0	0	0	0	0	0	0	0	67
	Bacteria	Bacteria	0.527778	Pinaceae	['Picea glauca', 'Larix gmelinii']	32	HWI-D00104:251:C5M2NANXX:5:1111:14514:24721_CONS_SUB_SUB	0	0	0	0	0	0	0	0	0	0	0	0	0	0	0	0	0	0	0	0	0	0	0	0	0	0	0	0	0	0	0	0	0	0	0	0	0	0	32	0	0	0
	Bacteria	Bacteria	0.527778	Pinaceae	['Larix gmelinii']	212	HWI-D00104:251:C5M2NANXX:5:1101:17700:44143_CONS_SUB_SUB_CMP	0	0	0	0	0	0	0	0	0	0	0	0	0	0	0	0	0	0	0	0	0	0	0	0	0	0	0	0	0	0	0	0	0	0	0	0	0	0	0	212	0	0
	Bacteria	Bacteria	0.527778	Pinaceae	['Larix gmelinii']	24	HWI-D00104:251:C5M2NANXX:5:1104:8166:65715_CONS_SUB_SUB	0	0	0	0	0	0	0	0	0	0	0	0	0	0	0	0	0	0	0	0	0	0	0	0	0	0	0	0	0	0	0	0	0	0	0	0	0	0	0	24	0	0
	Bacteria	Bacteria	0.527027	Pinaceae	['Picea glauca', 'Larix gmelinii']	10224	HWI-D00104:251:C5M2NANXX:5:1101:20494:2804_CONS_SUB_SUB_CMP	0	0	0	0	0	0	0	0	0	0	0	0	0	0	0	0	0	0	0	0	0	0	0	0	0	0	0	0	0	0	0	0	10224	0	0	0	0	0	0	0	0	0
	Bacteria	Bacteria	0.521739	Pinaceae	['Picea glauca']	11	HWI-D00104:251:C5M2NANXX:5:1105:4746:80841_CONS_SUB_SUB_CMP	0	0	0	0	0	0	0	0	0	0	0	0	0	0	0	0	0	0	0	0	0	0	0	0	0	0	0	0	0	0	0	0	0	0	0	0	0	0	0	11	0	0
	Bacteria	Bacteria	0.521739	Pinaceae	['Picea glauca']	13	HWI-D00104:251:C5M2NANXX:5:1104:19397:14446_CONS_SUB_SUB	0	0	0	0	0	0	0	0	0	0	0	0	0	0	0	0	0	0	0	0	0	0	0	0	0	0	0	0	0	0	0	0	13	0	0	0	0	0	0	0	0	0
	Bacteria	Bacteria	0.521127	Pinaceae	['Picea glauca']	20	HWI-D00104:251:C5M2NANXX:5:1109:15389:37827_CONS_SUB_SUB_CMP	0	0	0	0	0	0	0	0	0	0	0	0	0	0	0	0	0	0	0	0	0	0	0	0	0	0	0	0	0	0	0	0	0	0	0	0	0	0	0	20	0	0
	Bacteria	Bacteria	0.521127	Pinaceae	['Picea glauca']	10	HWI-D00104:251:C5M2NANXX:5:1114:10999:47548_CONS_SUB_SUB	0	0	0	0	0	0	0	0	0	0	0	0	0	0	0	0	0	0	0	0	0	0	0	0	0	0	0	0	0	0	0	0	0	0	0	0	0	0	0	10	0	0
	Bacteria	Bacteria	0.520548	Pinaceae	['Picea glauca']	55	HWI-D00104:251:C5M2NANXX:5:1105:4364:89607_CONS_SUB_SUB	0	0	0	0	0	0	0	0	0	0	0	0	0	0	0	0	0	0	0	0	0	0	0	0	0	0	0	0	0	0	0	0	0	0	0	0	0	0	0	55	0	0
	Bacteria	Bacteria	0.520548	Pinaceae	['Picea glauca', 'Larix gmelinii']	22	HWI-D00104:251:C5M2NANXX:5:1101:17165:31360_CONS_SUB_SUB	0	0	0	0	0	0	0	0	0	0	0	0	0	0	0	0	0	0	0	0	0	0	0	0	0	0	0	0	0	0	0	0	0	0	0	0	0	0	0	22	0	0
	Bacteria	Bacteria	0.52	Pinaceae	['Larix gmelinii']	279	HWI-D00104:251:C5M2NANXX:5:1101:2098:5935_CONS_SUB_SUB_CMP	0	0	0	0	0	0	0	0	0	0	0	0	0	0	0	0	0	0	0	0	0	0	0	0	0	0	0	0	0	0	0	0	0	0	0	0	0	0	279	0	0	0
	Bacteria	Bacteria	0.519481	Pinaceae	['Larix gmelinii']	12796	HWI-D00104:251:C5M2NANXX:5:1101:7927:2237_CONS_SUB_SUB_CMP	0	0	0	0	0	0	0	0	0	0	0	0	0	0	0	0	0	0	0	0	0	0	0	0	0	0	0	0	0	0	0	16	0	0	0	0	0	0	12354	426	0	0
	Bacteria	Bacteria	0.519481	Pinaceae	['Larix gmelinii']	12	HWI-D00104:251:C5M2NANXX:5:1103:11948:33743_CONS_SUB_SUB_CMP	0	0	0	0	0	0	0	0	0	0	0	0	0	0	0	0	0	0	0	0	0	0	0	0	0	0	0	0	0	0	0	0	0	0	0	0	0	0	12	0	0	0
	Bacteria	Bacteria	0.518987	Pinaceae	['Larix gmelinii']	11549	HWI-D00104:251:C5M2NANXX:5:1101:2842:3392_CONS_SUB_SUB	0	0	0	0	0	0	0	0	0	0	0	0	0	0	0	0	0	0	0	0	0	0	0	0	0	0	0	0	0	0	0	11378	0	0	0	0	0	0	0	171	0	0
	Bacteria	Bacteria	0.514706	Pinaceae	['Picea glauca', 'Larix gmelinii']	28	HWI-D00104:251:C5M2NANXX:5:1107:12016:90357_CONS_SUB_SUB	0	0	0	0	0	0	0	0	0	0	0	0	0	0	0	0	0	0	0	0	0	0	0	0	0	0	0	0	0	0	0	0	0	0	0	0	0	28	0	0	0	0
	Bacteria	Bacteria	0.513889	Pinaceae	['Picea glauca', 'Larix gmelinii']	253334	HWI-D00104:251:C5M2NANXX:5:1101:1917:2153_CONS_SUB_SUB	0	0	0	0	0	0	0	0	0	0	0	0	0	0	0	0	0	0	0	0	0	0	0	0	0	0	0	0	0	3332	0	91099	0	0	0	0	0	0	31694	16528	0	87613
	Bacteria	Bacteria	0.513889	Pinaceae	['Picea glauca']	69614	HWI-D00104:251:C5M2NANXX:5:1101:4195:2105_CONS_SUB_SUB	0	0	0	0	0	0	0	0	0	0	0	0	0	0	0	0	0	0	0	0	0	0	0	0	0	0	0	0	41	38449	0	0	0	0	0	0	109	0	9609	21406	0	0
	Bacteria	Bacteria	0.513889	Pinaceae	['Picea glauca', 'Larix gmelinii']	30213	HWI-D00104:251:C5M2NANXX:5:1101:8970:2478_CONS_SUB_SUB	0	0	0	0	0	0	0	0	0	0	0	0	0	0	0	0	0	0	0	0	0	0	0	0	0	0	0	0	8679	0	0	0	0	0	0	0	112	0	9097	12048	0	56
	Bacteria	Bacteria	0.513889	Pinaceae	['Picea glauca', 'Larix gmelinii']	1185	HWI-D00104:251:C5M2NANXX:5:1101:15017:3647_CONS_SUB_SUB_CMP	0	0	0	0	0	0	0	0	0	0	0	0	0	0	0	0	0	0	0	0	0	0	0	0	0	0	0	0	0	0	0	0	0	0	0	0	0	0	1185	0	0	0
	Bacteria	Bacteria	0.513889	Pinaceae	['Picea glauca', 'Larix gmelinii']	63	HWI-D00104:251:C5M2NANXX:5:1101:6896:87910_CONS_SUB_SUB	0	0	0	0	0	0	0	0	0	0	0	0	0	0	0	0	0	0	0	0	0	0	0	0	0	0	0	0	0	0	0	0	0	0	0	0	0	0	39	24	0	0
	Bacteria	Bacteria	0.513889	Pinaceae	['Picea glauca']	16	HWI-D00104:251:C5M2NANXX:5:1102:17919:20049_CONS_SUB_SUB	0	0	0	0	0	0	0	0	0	0	0	0	0	0	0	0	0	0	0	0	0	0	0	0	0	0	0	0	0	0	0	0	0	0	0	0	0	0	16	0	0	0
	Bacteria	Bacteria	0.513889	Pinaceae	['Picea glauca', 'Larix gmelinii']	14	HWI-D00104:251:C5M2NANXX:5:1105:16137:25640_CONS_SUB_SUB	0	0	0	0	0	0	0	0	0	0	0	0	0	0	0	0	0	0	0	0	0	0	0	0	0	0	0	0	0	0	0	0	0	0	0	0	0	0	14	0	0	0
	Bacteria	Bacteria	0.513889	Pinaceae	['Picea glauca', 'Larix gmelinii']	10	HWI-D00104:251:C5M2NANXX:5:1101:12358:91706_CONS_SUB_SUB_CMP	0	0	0	0	0	0	0	0	0	0	0	0	0	0	0	0	0	0	0	0	0	0	0	0	0	0	0	0	0	0	0	10	0	0	0	0	0	0	0	0	0	0
	Bacteria	Bacteria	0.513514	Pinaceae	['Picea glauca', 'Larix gmelinii']	51	HWI-D00104:251:C5M2NANXX:5:1103:5151:37057_CONS_SUB_SUB	0	0	0	0	0	0	0	0	0	0	0	0	0	0	0	0	0	0	0	0	0	0	0	0	0	0	0	0	0	0	0	0	0	0	0	0	0	0	0	0	0	51
	Bacteria	Bacteria	0.507042	Pinaceae	['Picea glauca']	35	HWI-D00104:251:C5M2NANXX:5:1101:8709:89135_CONS_SUB_SUB	0	0	0	0	0	0	0	0	0	0	0	0	0	0	0	0	0	0	0	0	0	0	0	0	0	0	0	0	0	0	0	0	0	0	0	0	0	0	24	0	0	0
	Bacteria	Bacteria	0.506849	Pinaceae	['Picea glauca']	251	HWI-D00104:251:C5M2NANXX:5:1101:5402:7507_CONS_SUB_SUB	0	0	0	0	0	0	0	0	0	0	0	0	0	0	0	0	0	0	0	0	0	0	0	0	0	0	0	0	0	0	0	0	0	0	0	0	0	0	0	251	0	0
	Bacteria	Bacteria	0.506849	Pinaceae	['Picea glauca', 'Larix gmelinii']	81	HWI-D00104:251:C5M2NANXX:5:1102:10518:76686_CONS_SUB_SUB_CMP	0	0	0	0	0	0	0	0	0	0	0	0	0	0	0	0	0	0	0	0	0	0	0	0	0	0	0	0	0	0	0	0	0	0	0	0	0	0	0	81	0	0
	Bacteria	Bacteria	0.506849	Pinaceae	['Picea glauca', 'Larix gmelinii']	34	HWI-D00104:251:C5M2NANXX:5:1101:20293:29901_CONS_SUB_SUB	0	0	0	0	0	0	0	0	0	0	0	0	0	0	0	0	0	0	0	0	0	0	0	0	0	0	0	0	0	0	0	0	0	0	0	0	0	0	0	34	0	0
	Bacteria	Bacteria	0.5	Pinaceae	['Picea glauca', 'Larix gmelinii']	759	HWI-D00104:251:C5M2NANXX:5:1101:20568:12574_CONS_SUB_SUB	0	0	0	0	0	0	0	0	0	0	0	0	0	0	0	0	0	0	0	0	0	0	0	0	0	0	0	0	0	0	0	759	0	0	0	0	0	0	0	0	0	0
	Bacteria	Bacteria	0.493151	Pinaceae	['Picea glauca', 'Larix gmelinii']	102	HWI-D00104:251:C5M2NANXX:5:1101:19259:17081_CONS_SUB_SUB	0	0	0	0	0	0	0	0	0	0	0	0	0	0	0	0	0	0	0	0	0	0	0	0	0	0	0	0	0	0	0	102	0	0	0	0	0	0	0	0	0	0
	Bacteria	Bacteria	0.492958	Pinaceae	['Picea glauca', 'Larix gmelinii']	80	HWI-D00104:251:C5M2NANXX:5:1102:4203:34195_CONS_SUB_SUB	0	0	0	0	0	0	0	0	0	0	0	0	0	0	0	0	0	0	0	0	0	0	0	0	0	0	0	0	0	0	0	19	0	0	0	0	0	0	10	0	0	20
	Bacteria	Bacteria	0.492958	Pinaceae	['Picea glauca']	26	HWI-D00104:251:C5M2NANXX:5:1101:10378:30912_CONS_SUB_SUB	0	0	0	0	0	0	0	0	0	0	0	0	0	0	0	0	0	0	0	0	0	0	0	0	0	0	0	0	0	26	0	0	0	0	0	0	0	0	0	0	0	0
	Bacteria	Bacteria	0.492958	Pinaceae	['Larix gmelinii']	49	HWI-D00104:251:C5M2NANXX:5:1101:5088:75369_CONS_SUB_SUB_CMP	0	0	0	0	0	0	0	0	0	0	0	0	0	0	0	0	0	0	0	0	0	0	0	0	0	0	0	0	0	0	0	0	0	0	0	0	0	0	0	49	0	0
	cellular organisms	cellular organisms	0.527778	Pinaceae	['Picea glauca', 'Larix gmelinii']	80	HWI-D00104:251:C5M2NANXX:5:1101:4515:70613_CONS_SUB_SUB_CMP	0	0	0	0	0	0	0	0	0	0	0	0	0	0	0	0	0	0	0	0	0	0	0	0	0	0	0	0	0	0	0	0	0	0	0	0	0	0	80	0	0	0
	cellular organisms	cellular organisms	0.527778	Pinaceae	['Picea glauca', 'Larix gmelinii']	20	HWI-D00104:251:C5M2NANXX:5:1101:5919:23463_CONS_SUB_SUB_CMP	0	0	0	0	0	0	0	0	0	0	0	0	0	0	0	0	0	0	0	0	0	0	0	0	0	0	0	0	0	0	0	0	0	0	0	0	0	0	20	0	0	0
	cellular organisms	cellular organisms	0.521127	Pinaceae	['Picea glauca']	66592	HWI-D00104:251:C5M2NANXX:5:1101:6774:2273_CONS_SUB_SUB_CMP	0	0	0	0	0	0	0	0	0	0	0	0	0	0	0	0	0	0	0	0	0	0	0	0	0	0	0	0	55188	0	0	0	0	0	0	481	0	9575	104	1244	0	0
	cellular organisms	cellular organisms	0.521127	Pinaceae	['Picea glauca']	1796	HWI-D00104:251:C5M2NANXX:5:1101:2160:3680_CONS_SUB_SUB	0	0	0	0	0	0	0	0	0	0	0	0	0	0	0	0	0	0	0	0	0	0	0	0	0	0	0	0	190	0	0	0	0	0	0	0	0	24	169	1413	0	0
	cellular organisms	cellular organisms	0.521127	Pinaceae	['Picea glauca', 'Larix gmelinii']	447	HWI-D00104:251:C5M2NANXX:5:1101:2207:5571_CONS_SUB_SUB_CMP	0	0	0	0	0	0	0	0	0	0	0	0	0	0	0	0	0	0	0	0	0	0	0	0	0	0	0	0	0	0	0	0	0	0	0	0	0	0	56	391	0	0
	cellular organisms	cellular organisms	0.521127	Pinaceae	['Picea glauca']	36	HWI-D00104:251:C5M2NANXX:5:1102:20505:72692_CONS_SUB_SUB_CMP	0	0	0	0	0	0	0	0	0	0	0	0	0	0	0	0	0	0	0	0	0	0	0	0	0	0	0	0	36	0	0	0	0	0	0	0	0	0	0	0	0	0
	cellular organisms	cellular organisms	0.521127	Pinaceae	['Picea glauca']	34	HWI-D00104:251:C5M2NANXX:5:1101:5540:59870_CONS_SUB_SUB_CMP	0	0	0	0	0	0	0	0	0	0	0	0	0	0	0	0	0	0	0	0	0	0	0	0	0	0	0	0	21	0	0	0	0	0	0	0	0	13	0	0	0	0
	cellular organisms	cellular organisms	0.514286	Pinaceae	['Picea glauca']	182	HWI-D00104:251:C5M2NANXX:5:1101:12984:29490_CONS_SUB_SUB	0	0	0	0	0	0	0	0	0	0	0	0	0	0	0	0	0	0	0	0	0	0	0	0	0	0	0	0	182	0	0	0	0	0	0	0	0	0	0	0	0	0
	cellular organisms	cellular organisms	0.513889	Pinaceae	['Picea glauca', 'Larix gmelinii']	297	HWI-D00104:251:C5M2NANXX:5:1101:4479:33100_CONS_SUB_SUB	0	0	0	0	0	0	0	0	0	0	0	0	0	0	0	0	0	0	0	0	0	0	0	0	0	0	0	0	0	0	0	0	0	0	0	0	0	0	297	0	0	0
	cellular organisms	cellular organisms	0.5	Pinaceae	['Picea glauca']	75	HWI-D00104:251:C5M2NANXX:5:1102:5181:41344_CONS_SUB_SUB	0	0	0	0	0	0	0	0	0	0	0	0	0	0	0	0	0	0	0	0	0	0	0	0	0	0	0	0	58	0	0	0	0	0	0	0	0	17	0	0	0	0
	cellular organisms	cellular organisms	0.493151	Pinaceae	['Picea glauca']	12	HWI-D00104:251:C5M2NANXX:5:1104:9921:68293_CONS_SUB_SUB_CMP	0	0	0	0	0	0	0	0	0	0	0	0	0	0	0	0	0	0	0	0	0	0	0	0	0	0	0	0	12	0	0	0	0	0	0	0	0	0	0	0	0	0
	Bacteria	Deltaproteobacteria	0.485714	Pinaceae	['Picea glauca']	21	HWI-D00104:251:C5M2NANXX:5:1104:10704:59896_CONS_SUB_SUB_CMP	0	0	0	0	0	0	0	0	0	0	0	0	0	0	0	0	0	0	0	0	0	0	0	0	0	0	0	0	21	0	0	0	0	0	0	0	0	0	0	0	0	0
	Bacteria	Desulfuromonadales	0.540541	Pinaceae	['Picea glauca', 'Larix gmelinii']	66	HWI-D00104:251:C5M2NANXX:5:1101:8860:43976_CONS_SUB_SUB_CMP	0	0	0	0	0	0	0	0	0	0	0	0	0	0	0	0	0	0	0	0	0	0	0	0	0	0	0	0	0	0	0	0	0	0	0	0	0	0	0	66	0	0
	Bacteria	Desulfuromonadales	0.527778	Pinaceae	['Picea glauca']	2614	HWI-D00104:251:C5M2NANXX:5:1101:21274:3635_CONS_SUB_SUB	0	0	0	0	0	0	0	0	0	0	0	0	0	0	0	0	0	0	0	0	0	0	0	0	0	0	0	0	29	0	0	0	0	0	0	0	0	0	803	1782	0	0
	Bacteria	Desulfuromonadales	0.520548	Pinaceae	['Picea glauca']	12	HWI-D00104:251:C5M2NANXX:5:1111:15687:96098_CONS_SUB_SUB_CMP	0	0	0	0	0	0	0	0	0	0	0	0	0	0	0	0	0	0	0	0	0	0	0	0	0	0	0	0	0	0	0	0	0	0	0	0	0	0	0	12	0	0
	Bacteria	Desulfuromonadales	0.513889	Pinaceae	['Larix gmelinii']	50	HWI-D00104:251:C5M2NANXX:5:1104:12333:75595_CONS_SUB_SUB	0	0	0	0	0	0	0	0	0	0	0	0	0	0	0	0	0	0	0	0	0	0	0	0	0	0	0	0	0	0	0	0	0	0	0	0	0	0	0	50	0	0
	Bacteria	Desulfuromonadales	0.507042	Pinaceae	['Picea glauca']	6345	HWI-D00104:251:C5M2NANXX:5:1101:8306:2989_CONS_SUB_SUB	0	0	0	0	0	0	0	0	0	0	0	0	0	0	0	0	0	0	0	0	0	0	0	0	0	0	0	0	0	0	0	0	0	0	0	0	0	0	0	6345	0	0
	Bacteria	Desulfuromonas	0.541667	Pinaceae	['Picea glauca']	268	HWI-D00104:251:C5M2NANXX:5:1101:6349:11801_CONS_SUB_SUB_CMP	0	0	0	0	0	0	0	0	0	0	0	0	0	0	0	0	0	0	0	0	0	0	0	0	0	0	0	0	0	0	0	0	0	268	0	0	0	0	0	0	0	0
	Bacteria	Desulfuromonas	0.535211	Pinaceae	['Picea glauca']	154	HWI-D00104:251:C5M2NANXX:5:1101:5274:22605_CONS_SUB_SUB	0	0	0	0	0	0	0	0	0	0	0	0	0	0	0	0	0	0	0	0	0	0	0	0	0	0	0	0	0	0	0	0	0	154	0	0	0	0	0	0	0	0
	Bacteria	Desulfuromonas	0.534247	Pinaceae	['Picea glauca', 'Larix gmelinii']	12	HWI-D00104:251:C5M2NANXX:5:1105:19872:2892_CONS_SUB_SUB	0	0	0	0	0	0	0	0	0	0	0	0	0	0	0	0	0	0	0	0	0	0	0	0	0	0	0	0	0	0	0	0	12	0	0	0	0	0	0	0	0	0
	Bacteria	Desulfuromonas	0.533333	Pinaceae	['Picea glauca', 'Larix gmelinii']	114	HWI-D00104:251:C5M2NANXX:5:1102:7240:56152_CONS_SUB_SUB	0	0	0	0	0	0	0	0	0	0	0	0	0	0	0	0	0	0	0	0	0	0	0	0	0	0	0	0	0	0	0	0	114	0	0	0	0	0	0	0	0	0
	Bacteria	Desulfuromonas	0.533333	Pinaceae	['Picea glauca', 'Larix gmelinii']	67	HWI-D00104:251:C5M2NANXX:5:1101:18518:9834_CONS_SUB_SUB_CMP	0	0	0	0	0	0	0	0	0	0	0	0	0	0	0	0	0	0	0	0	0	0	0	0	0	0	0	0	0	0	0	0	67	0	0	0	0	0	0	0	0	0
	Bacteria	Desulfuromonas	0.513889	Pinaceae	['Picea glauca']	22	HWI-D00104:251:C5M2NANXX:5:1111:17704:81125_CONS_SUB_SUB_CMP	0	0	0	0	0	0	0	0	0	0	0	0	0	0	0	0	0	0	0	0	0	0	0	0	0	0	0	0	0	0	0	0	0	22	0	0	0	0	0	0	0	0
	Bacteria	Desulfuromonas	0.506849	Pinaceae	['Picea glauca']	29	HWI-D00104:251:C5M2NANXX:5:1103:17250:70320_CONS_SUB_SUB	0	0	0	0	0	0	0	0	0	0	0	0	0	0	0	0	0	0	0	0	0	0	0	0	0	0	0	0	0	0	0	0	0	0	0	0	0	0	0	29	0	0
	Bacteria	FCB group	0.521127	Pinaceae	['Picea glauca', 'Larix gmelinii']	269	HWI-D00104:251:C5M2NANXX:5:1101:15795:22826_CONS_SUB_SUB_CMP	0	0	0	0	0	0	0	0	0	0	0	0	0	0	0	0	0	0	0	0	0	0	0	0	0	0	0	0	0	0	0	0	0	269	0	0	0	0	0	0	0	0
	Bacteria	Gemmatimonas aurantiaca	0.550725	Pinaceae	['Picea glauca']	11	HWI-D00104:251:C5M2NANXX:5:1108:15723:81788_CONS_SUB_SUB	0	0	0	0	0	0	0	0	0	0	0	0	0	0	0	0	0	0	0	0	0	0	0	0	0	0	0	0	0	0	0	0	0	11	0	0	0	0	0	0	0	0
	Bacteria	Gemmatimonas aurantiaca	0.527778	Pinaceae	['Picea glauca', 'Larix gmelinii']	26	HWI-D00104:251:C5M2NANXX:5:1116:13378:26789_CONS_SUB_SUB_CMP	0	0	0	0	0	0	0	0	0	0	0	0	0	0	0	0	0	0	0	0	0	0	0	0	0	0	0	0	0	0	0	0	26	0	0	0	0	0	0	0	0	0
	Bacteria	Gemmatimonas aurantiaca	0.507042	Pinaceae	['Picea glauca']	12715	HWI-D00104:251:C5M2NANXX:5:1101:17634:3244_CONS_SUB_SUB_CMP	0	0	0	0	0	0	0	0	0	0	0	0	0	0	0	0	0	0	0	0	0	0	0	0	0	0	0	0	0	0	0	0	0	12715	0	0	0	0	0	0	0	0
	Bacteria	Gemmatimonas aurantiaca	0.485714	Pinaceae	['Picea glauca']	11	HWI-D00104:251:C5M2NANXX:5:1103:6189:32851_CONS_SUB_SUB	0	0	0	0	0	0	0	0	0	0	0	0	0	0	0	0	0	0	0	0	0	0	0	0	0	0	0	0	0	0	0	0	0	11	0	0	0	0	0	0	0	0
	Bacteria	Gemmatirosa kalamazoonesis	0.527778	Pinaceae	['Picea glauca', 'Larix gmelinii']	547	HWI-D00104:251:C5M2NANXX:5:1101:6545:18235_CONS_SUB_SUB	0	0	0	0	0	0	0	0	0	0	0	0	0	0	0	0	0	0	0	0	0	0	0	0	0	0	0	0	0	0	0	0	547	0	0	0	0	0	0	0	0	0
	Bacteria	Limnochorda pilosa	0.535211	Pinaceae	['Picea glauca']	388	HWI-D00104:251:C5M2NANXX:5:1101:4796:13254_CONS_SUB_SUB_CMP	0	0	0	0	0	0	0	0	0	0	0	0	0	0	0	0	0	0	0	0	0	0	0	0	0	0	0	0	0	0	0	0	0	0	0	0	0	0	0	0	0	0
	Not assigned	Not assigned	0.591549	Pinaceae	[]	14	HWI-D00104:251:C5M2NANXX:5:1103:1750:11885_CONS_SUB_SUB	0	0	0	0	0	0	0	0	0	0	0	0	0	0	0	0	0	0	0	0	0	0	0	0	0	0	0	0	0	0	0	0	0	0	0	0	0	0	0	0	0	0
	Not assigned	Not assigned	0.588235	Pinaceae	['Picea glauca']	31	HWI-D00104:251:C5M2NANXX:5:1103:10055:27318_CONS_SUB_SUB_CMP	0	0	0	0	0	0	0	0	0	0	0	0	0	0	0	0	0	0	0	0	0	0	0	0	0	0	0	0	0	0	0	0	0	0	0	0	0	0	0	0	0	0
	Not assigned	Not assigned	0.573529	Pinaceae	['Picea glauca']	10	HWI-D00104:251:C5M2NANXX:5:1207:16056:53397_CONS_SUB_SUB_CMP	0	0	0	0	0	0	0	0	0	0	0	0	0	0	0	0	0	0	0	0	0	0	0	0	0	0	0	0	0	0	0	0	0	0	0	0	0	0	0	0	0	0
	Not assigned	Not assigned	0.567568	Pinaceae	['Larix gmelinii']	19	HWI-D00104:251:C5M2NANXX:5:1101:14976:86620_CONS_SUB_SUB_CMP	0	0	0	0	0	0	0	0	0	0	0	0	0	0	0	0	0	0	0	0	0	0	0	0	0	0	0	0	0	0	0	0	0	0	0	0	0	0	0	0	0	0
	Not assigned	Not assigned	0.565217	Pinaceae	[]	40	HWI-D00104:251:C5M2NANXX:5:1101:6690:35402_CONS_SUB_SUB	0	0	0	0	0	0	0	0	0	0	0	0	0	0	0	0	0	0	0	0	0	0	0	0	0	0	0	0	0	0	0	0	0	0	0	0	0	0	0	0	0	0
	Not assigned	Not assigned	0.561644	Pinaceae	['Larix gmelinii']	18	HWI-D00104:251:C5M2NANXX:5:1103:13310:74124_CONS_SUB_SUB_CMP	0	0	0	0	0	0	0	0	0	0	0	0	0	0	0	0	0	0	0	0	0	0	0	0	0	0	0	0	0	0	0	0	0	0	0	0	0	0	0	0	0	0
	Not assigned	Not assigned	0.554054	Pinaceae	['Larix gmelinii']	167	HWI-D00104:251:C5M2NANXX:5:1101:11063:91988_CONS_SUB_SUB_CMP	0	0	0	0	0	0	0	0	0	0	0	0	0	0	0	0	0	0	0	0	0	0	0	0	0	0	0	0	0	0	0	0	0	0	0	0	0	0	0	0	0	0
	Not assigned	Not assigned	0.528571	Pinaceae	['Picea glauca', 'Larix gmelinii']	14	HWI-D00104:251:C5M2NANXX:5:1110:8251:54994_CONS_SUB_SUB_CMP	0	0	0	0	0	0	0	0	0	0	0	0	0	0	0	0	0	0	0	0	0	0	0	0	0	0	0	0	0	0	0	0	0	0	0	0	0	0	0	0	0	0
	Not assigned	Not assigned	0.528571	Pinaceae	['Picea glauca', 'Larix gmelinii']	4909	HWI-D00104:251:C5M2NANXX:5:1101:16842:4705_CONS_SUB_SUB_CMP	0	0	0	0	0	0	0	0	0	0	0	0	0	0	0	0	0	0	0	0	0	0	0	0	0	0	0	0	0	0	0	3374	0	0	0	0	0	0	0	0	0	1535
	Not assigned	Not assigned	0.527778	Pinaceae	['Picea glauca']	14172	HWI-D00104:251:C5M2NANXX:5:1101:16021:2180_CONS_SUB_SUB	0	0	14172	0	0	0	0	0	0	0	0	0	0	0	0	0	0	0	0	0	0	0	0	0	0	0	0	0	0	0	0	0	0	0	0	0	0	0	0	0	0	0
	Not assigned	Not assigned	0.521127	Pinaceae	['Picea glauca']	31	HWI-D00104:251:C5M2NANXX:5:1101:11250:27712_CONS_SUB_SUB_CMP	0	0	0	0	0	0	0	0	0	0	0	0	0	0	0	0	0	0	0	0	0	0	0	0	0	0	0	0	0	0	0	0	0	0	0	0	0	0	0	0	0	0
	Not assigned	Not assigned	0.520548	Pinaceae	['Larix gmelinii']	137	HWI-D00104:251:C5M2NANXX:5:1101:6188:66986_CONS_SUB_SUB	0	0	0	0	0	0	0	0	0	0	0	0	0	137	0	0	0	0	0	0	0	0	0	0	0	0	0	0	0	0	0	0	0	0	0	0	0	0	0	0	0	0
	Not assigned	Not assigned	0.513514	Pinaceae	['Picea glauca', 'Larix gmelinii']	8812	HWI-D00104:251:C5M2NANXX:5:1101:18664:3767_CONS_SUB_SUB	13	0	0	0	0	0	0	0	0	0	0	0	0	0	0	0	0	0	0	0	0	0	0	0	0	0	0	0	8620	0	0	0	0	0	0	179	0	0	0	0	0	0
	Not assigned	Not assigned	0.513514	Pinaceae	['Picea glauca', 'Larix gmelinii']	14	HWI-D00104:251:C5M2NANXX:5:1214:7469:52936_CONS_SUB_SUB	0	0	0	0	0	0	0	0	0	0	0	0	0	0	0	0	0	0	0	0	0	0	0	0	0	0	0	0	14	0	0	0	0	0	0	0	0	0	0	0	0	0
	Not assigned	Not assigned	0.513158	Pinaceae	['Picea glauca', 'Larix gmelinii']	168	HWI-D00104:251:C5M2NANXX:5:1101:9673:46788_CONS_SUB_SUB	0	0	0	0	0	0	0	0	0	0	0	0	0	0	0	0	0	0	0	0	0	0	0	0	0	0	0	0	0	0	168	0	0	0	0	0	0	0	0	0	0	0
	Not assigned	Not assigned	0.506667	Pinaceae	['Picea glauca', 'Larix gmelinii']	25	HWI-D00104:251:C5M2NANXX:5:1109:6226:70536_CONS_SUB_SUB	0	0	0	0	0	0	0	0	0	0	0	0	0	0	0	0	0	0	0	0	0	0	0	0	0	0	0	0	25	0	0	0	0	0	0	0	0	0	0	0	0	0
	Not assigned	Not assigned	0.5	Pinaceae	['Picea glauca']	64	HWI-D00104:251:C5M2NANXX:5:1102:10135:23611_CONS_SUB_SUB	0	0	0	0	0	0	0	0	0	0	0	0	0	0	0	0	0	0	0	0	0	0	0	0	0	0	0	0	0	0	0	0	0	0	0	0	0	0	0	64	0	0
	Not assigned	Not assigned	0.5	Pinaceae	['Picea glauca', 'Larix gmelinii']	503	HWI-D00104:251:C5M2NANXX:5:1101:18345:43704_CONS_SUB_SUB	0	0	0	0	0	0	0	0	0	0	0	0	0	0	0	0	0	0	0	0	0	0	0	0	0	0	0	0	503	0	0	0	0	0	0	0	0	0	0	0	0	0
	Not assigned	Not assigned	0.492537	Pinaceae	['Picea glauca']	3315	HWI-D00104:251:C5M2NANXX:5:1101:6897:9830_CONS_SUB_SUB	0	0	0	0	0	0	0	0	0	0	0	0	0	0	0	0	0	0	0	0	0	0	0	0	0	0	0	0	0	0	0	0	0	0	0	0	0	0	0	0	0	0
	Not assigned	Not assigned	0.48	Pinaceae	['Larix gmelinii']	34	HWI-D00104:251:C5M2NANXX:5:1102:9491:41023_CONS_SUB_SUB	0	0	0	0	0	0	0	0	0	0	0	0	0	0	0	0	0	0	0	0	0	0	0	0	0	0	0	0	0	0	0	34	0	0	0	0	0	0	0	0	0	0
	Not assigned	Not assigned	0.460526	Pinaceae	['Picea glauca']	663	HWI-D00104:251:C5M2NANXX:5:1101:5891:29115_CONS_SUB_SUB_CMP	0	0	0	0	0	0	663	0	0	0	0	0	0	0	0	0	0	0	0	0	0	0	0	0	0	0	0	0	0	0	0	0	0	0	0	0	0	0	0	0	0	0
	Lepidoptera	Papilio machaon	0.480519	Pinaceae	['Larix gmelinii']	16	HWI-D00104:251:C5M2NANXX:5:1105:9541:85730_CONS_SUB_SUB	0	0	0	0	0	0	0	0	0	0	0	0	0	0	0	0	0	0	0	0	0	0	0	0	0	0	0	0	0	0	0	0	0	0	0	0	0	0	16	0	0	0
	Bacteria	Paucibacter sp. KCTC 42545	0.485714	Pinaceae	['Larix gmelinii']	175	HWI-D00104:251:C5M2NANXX:5:1101:10780:10289_CONS_SUB_SUB	0	0	0	0	0	0	0	0	0	0	0	0	0	0	0	0	0	0	0	0	0	0	0	0	0	0	0	0	0	0	0	0	0	175	0	0	0	0	0	0	0	0
	Bacteria	Polyangiaceae	0.520548	Pinaceae	['Larix gmelinii']	22	HWI-D00104:251:C5M2NANXX:5:1102:7166:78313_CONS_SUB_SUB	0	0	0	0	0	0	0	0	0	0	0	0	0	0	0	0	0	0	0	0	0	0	0	0	0	0	0	0	0	0	0	0	0	0	0	0	0	0	0	22	0	0
	Bacteria	Proteobacteria	0.56338	Pinaceae	['Picea glauca', 'Larix gmelinii']	19	HWI-D00104:251:C5M2NANXX:5:1103:17433:19296_CONS_SUB_SUB	0	0	0	0	0	0	0	0	0	0	0	0	0	0	0	0	0	0	0	0	0	0	0	0	0	0	0	0	0	0	0	0	0	0	0	0	0	0	19	0	0	0
	Bacteria	Proteobacteria	0.561644	Pinaceae	['Picea glauca', 'Larix gmelinii']	111	HWI-D00104:251:C5M2NANXX:5:1103:15986:35364_CONS_SUB_SUB	0	0	0	0	0	0	0	0	0	0	0	0	0	0	0	0	0	0	0	0	0	0	0	0	0	0	0	0	0	0	0	111	0	0	0	0	0	0	0	0	0	0
	Bacteria	Proteobacteria	0.541667	Pinaceae	['Picea glauca', 'Larix gmelinii']	5913	HWI-D00104:251:C5M2NANXX:5:1101:4901:3713_CONS_SUB_SUB_CMP	0	0	0	0	0	0	0	0	0	0	0	0	0	0	0	0	0	0	0	0	0	0	0	0	0	0	0	0	0	0	0	0	374	5469	0	0	0	70	0	0	0	0
	Bacteria	Proteobacteria	0.536232	Pinaceae	['Picea glauca', 'Larix gmelinii']	15	HWI-D00104:251:C5M2NANXX:5:1105:20444:23669_CONS_SUB_SUB_CMP	0	0	0	0	0	0	0	0	0	0	0	0	0	0	0	0	0	0	0	0	0	0	0	0	0	0	0	0	0	0	0	0	0	0	0	0	0	0	0	15	0	0
	Bacteria	Proteobacteria	0.535211	Pinaceae	['Picea glauca', 'Larix gmelinii']	55	HWI-D00104:251:C5M2NANXX:5:1102:8980:31986_CONS_SUB_SUB	0	0	0	0	0	0	0	0	0	0	0	0	0	0	0	0	0	0	0	0	0	0	0	0	0	0	0	0	0	0	0	0	55	0	0	0	0	0	0	0	0	0
	Bacteria	Proteobacteria	0.527778	Pinaceae	['Picea glauca', 'Larix gmelinii']	7602	HWI-D00104:251:C5M2NANXX:5:1101:20848:3653_CONS_SUB_SUB_CMP	0	0	0	0	0	0	0	0	0	0	0	0	0	0	0	0	0	0	0	0	0	0	0	0	0	0	0	0	0	0	0	0	0	0	0	0	0	0	5310	2240	0	0
	Bacteria	Proteobacteria	0.527027	Pinaceae	['Picea glauca', 'Larix gmelinii']	11	HWI-D00104:251:C5M2NANXX:5:1110:14898:14611_CONS_SUB_SUB_CMP	0	0	0	0	0	0	0	0	0	0	0	0	0	0	0	0	0	0	0	0	0	0	0	0	0	0	0	0	0	0	0	0	11	0	0	0	0	0	0	0	0	0
	Bacteria	Proteobacteria	0.513889	Pinaceae	['Picea glauca']	29	HWI-D00104:251:C5M2NANXX:5:1101:4690:39496_CONS_SUB_SUB_CMP	0	0	0	0	0	0	0	0	0	0	0	0	0	0	0	0	0	0	0	0	0	0	0	0	0	0	0	0	0	29	0	0	0	0	0	0	0	0	0	0	0	0
	Bacteria	Rhizobiales	0.56338	Pinaceae	['Picea glauca', 'Larix gmelinii']	20	HWI-D00104:251:C5M2NANXX:5:1105:20700:20856_CONS_SUB_SUB_CMP	0	0	0	0	0	0	0	0	0	0	0	0	0	0	0	0	0	0	0	0	0	0	0	0	0	0	0	0	0	0	0	0	0	20	0	0	0	0	0	0	0	0
	Bacteria	Rhizobiales	0.536232	Pinaceae	['Picea glauca', 'Larix gmelinii']	28	HWI-D00104:251:C5M2NANXX:5:1102:7101:35640_CONS_SUB_SUB_CMP	0	0	0	0	0	0	0	0	0	0	0	0	0	0	0	0	0	0	0	0	0	0	0	0	0	0	0	0	0	0	0	0	0	0	0	0	0	28	0	0	0	0
	Bacteria	Sorangium cellulosum	0.514286	Pinaceae	['Picea glauca']	20	HWI-D00104:251:C5M2NANXX:5:1102:8900:53815_CONS_SUB_SUB	0	0	0	0	0	0	0	0	0	0	0	0	0	0	0	0	0	0	0	0	0	0	0	0	0	0	0	0	0	0	0	0	0	0	0	0	0	0	0	20	0	0
	Bacteria	Sorangium cellulosum	0.5	Pinaceae	['Picea glauca', 'Larix gmelinii']	11	HWI-D00104:251:C5M2NANXX:5:1202:19897:3364_CONS_SUB_SUB	0	0	0	0	0	0	0	0	0	0	0	0	0	0	0	0	0	0	0	0	0	0	0	0	0	0	0	0	0	0	0	0	0	0	0	0	0	0	0	11	0	0
	Bacteria	Terrabacteria group	0.534247	Pinaceae	['Picea glauca', 'Larix gmelinii']	547	HWI-D00104:251:C5M2NANXX:5:1101:2107:11822_CONS_SUB_SUB_CMP	0	0	0	0	0	0	0	0	0	0	0	0	0	0	0	0	0	0	0	0	0	0	0	0	0	0	0	0	0	0	0	0	0	0	0	0	0	27	0	0	0	520
[truncated: 12 more columns]
